# Supplementary material for: Tetra­chloridodi-μ3-oxido-tetra­kis­(μ2-propan-2-olato-κ2 O:O)ditin(II)ditin(IV)
Source: Acta Crystallogr Sect E Struct Rep Online. 2014 Jan 18;70(Pt 2):m45–6. doi: 10.1107/S1600536814000816 (PMC3998255; doi:10.1107/S1600536814000816)
Supplement: Supplementary file 1 [file e-70-00m45-sup1.cif]

##############################################################################
#                                                                            #
# This CIF contains the data in a paper accepted for publication in          #
# Acta Crystallographica Section E. It conforms to the requirements of       #
# Notes for Authors for Acta Crystallographica Section E, and has been       #
# peer reviewed under the auspices of the IUCr Commission on Journals.       #
#                                                                            #
# Full details of the Crystallographic Information File format               #
# are given in the paper "The Crystallographic Information File (CIF):       #
# a New Standard Archive File for Crystallography" by S. R. Hall, F. H.      #
# Allen and I. D. Brown [Acta Cryst. (1991), A47, 655-685].                  #
#                                                                            #
# The current version of the core CIF dictionary is obtainable from          #
# ftp://ftp.iucr.org/pub/cif_core.dic.                                       #
#                                                                            #
# Software is freely available for graphical display of the structure(s)     #
# in this CIF. For information consult the CIF software page                 #
# http://www.iucr.org/resources/cif/software.                                #
#                                                                            #
# This file may be used for bona fide research purposes within the           #
# scientific community so long as proper attribution is given to the journal # 
# article from which it was obtained.                                        #
#                                                                            #
##############################################################################
data_I
_audit_creation_method     SHELXL-97
_database_code_depnum_ccdc_archive     'CCDC 981323'
_chemical_name_systematic
;\
Tetrachloridodi-\m~3~-oxido-tetrakis(\m~2~-propan-2-olato-\
\k^2^<i>O</i>:<i>O</i>)ditin(II)ditin(IV)
;
_chemical_name_common     ?
_chemical_formula_moiety     'C12 H28 Cl4 O6 Sn4'
_chemical_formula_sum     'C12 H28 Cl4 O6 Sn4'
_chemical_formula_iupac     '[Sn4 (C3 H7 O)4 Cl4 O2]'
_chemical_formula_weight     884.98
_chemical_melting_point     ?
_symmetry_cell_setting     monoclinic
_symmetry_space_group_name_H-M     'P 21/c'
_symmetry_space_group_name_Hall     '-P 2ybc'
loop_
    _symmetry_equiv_pos_as_xyz
    'x, y, z'
    '-x, y+1/2, -z+1/2'
    '-x, -y, -z'
    'x, -y-1/2, z-1/2'
_cell_length_a     6.4423(3)
_cell_length_b     17.8302(7)
_cell_length_c     11.6843(5)
_cell_angle_alpha     90.00
_cell_angle_beta     105.474(2)
_cell_angle_gamma     90.00
_cell_volume     1293.50(10)
_cell_formula_units_Z     2
_cell_measurement_reflns_used     3853
_cell_measurement_theta_min     2.14
_cell_measurement_theta_max     31.05
_cell_measurement_temperature     296(2)
_exptl_crystal_description     block
_exptl_crystal_colour     colorless
_exptl_crystal_size_max     0.36
_exptl_crystal_size_mid     0.17
_exptl_crystal_size_min     0.12
_exptl_crystal_density_diffrn     2.272
_exptl_crystal_density_meas     ?
_exptl_crystal_density_method     'not measured'
_exptl_crystal_F_000     832
_exptl_absorpt_coefficient_mu     4.252
_exptl_absorpt_correction_type     multi-scan
_exptl_absorpt_process_details     '(DENZO/SCALEPACK; Otwinowski & Minor, 1997)'
_exptl_absorpt_correction_T_min     0.3097
_exptl_absorpt_correction_T_max     0.6294
_exptl_special_details     ?
_diffrn_ambient_temperature     296(2)
_diffrn_radiation_type     MoK\a
_diffrn_radiation_wavelength     0.71073
_diffrn_radiation_source     'fine-focus sealed tube'
_diffrn_radiation_monochromator     graphite
_diffrn_measurement_device_type     'Nonius KappaCCD'
_diffrn_measurement_method     '\f and \w scans with \k offset'
_diffrn_detector_area_resol_mean     ?
_diffrn_reflns_number     14221
_diffrn_reflns_av_R_equivalents     0.0411
_diffrn_reflns_av_sigmaI/netI     0.0484
_diffrn_reflns_theta_min     2.14
_diffrn_reflns_theta_max     31.05
_diffrn_reflns_theta_full     31.05
_diffrn_measured_fraction_theta_max     0.99
_diffrn_measured_fraction_theta_full     0.99
_diffrn_reflns_limit_h_min     -9
_diffrn_reflns_limit_h_max     9
_diffrn_reflns_limit_k_min     -25
_diffrn_reflns_limit_k_max     21
_diffrn_reflns_limit_l_min     -16
_diffrn_reflns_limit_l_max     15
_diffrn_standards_interval_count     ?
_diffrn_standards_interval_time     ?
_diffrn_standards_decay_%     ?
_refine_special_details
;
 Refinement of F^2^ against ALL reflections.  The weighted R-factor wR and
 goodness of fit S are based on F^2^, conventional R-factors R are based
 on F, with F set to zero for negative F^2^. The threshold expression of
 F^2^ > 2sigma(F^2^) is used only for calculating R-factors(gt) etc. and is
 not relevant to the choice of reflections for refinement.  R-factors based
 on F^2^ are statistically about twice as large as those based on F, and R-
 factors based on ALL data will be even larger.
;
_reflns_number_total     3853
_reflns_number_gt     2930
_reflns_threshold_expression     I>2\s(I)
_refine_ls_structure_factor_coef     Fsqd
_refine_ls_matrix_type     full
_refine_ls_R_factor_all     0.0614
_refine_ls_R_factor_gt     0.0379
_refine_ls_wR_factor_gt     0.0558
_refine_ls_wR_factor_ref     0.0611
_refine_ls_goodness_of_fit_ref     1.098
_refine_ls_restrained_S_all     1.098
_refine_ls_number_reflns     3853
_refine_ls_number_parameters     118
_refine_ls_number_restraints     0
_refine_ls_hydrogen_treatment     constr
_refine_ls_weighting_scheme     calc
_refine_ls_weighting_details
         'calc w=1/[\s^2^(Fo^2^)+(0.0000P)^2^+2.1387P] where P=(Fo^2^+2Fc^2^)/3'
_atom_sites_solution_hydrogens     geom
_atom_sites_solution_primary     direct
_atom_sites_solution_secondary     difmap
_refine_ls_shift/su_max     0.001
_refine_ls_shift/su_mean     0.000
_refine_diff_density_max     0.929
_refine_diff_density_min     -0.799
_refine_ls_extinction_method     none
_refine_ls_extinction_coef     ?
loop_
    _atom_type_symbol
    _atom_type_description
    _atom_type_scat_dispersion_real
    _atom_type_scat_dispersion_imag
    _atom_type_scat_source
    'C' 'C' 0.0033 0.0016
                         'International Tables Vol C Tables 4.2.6.8 and 6.1.1.4'
    'H' 'H' 0.0000 0.0000
                         'International Tables Vol C Tables 4.2.6.8 and 6.1.1.4'
    'O' 'O' 0.0106 0.0060
                         'International Tables Vol C Tables 4.2.6.8 and 6.1.1.4'
    'Cl' 'Cl' 0.1484 0.1585
                         'International Tables Vol C Tables 4.2.6.8 and 6.1.1.4'
    'Sn' 'Sn' -0.6537 1.4246
                         'International Tables Vol C Tables 4.2.6.8 and 6.1.1.4'
_computing_data_collection     'COLLECT (Nonius, 2000)'
_computing_cell_refinement     'DENZO/SCALEPACK (Otwinowski & Minor, 1997)'
_computing_data_reduction     'DENZO/SCALEPACK (Otwinowski & Minor, 1997)'
_computing_structure_solution     'SIR2004 (Burla <i>et al.</i>, 2005)'
_computing_structure_refinement     'SHELXL97 (Sheldrick, 2008)'
_computing_molecular_graphics     'ORTEP-3 for Windows (Farrugia, 2012)'
_computing_publication_material     'SHELXL97 (Sheldrick, 2008)'
loop_
    _atom_site_type_symbol
    _atom_site_label
    _atom_site_fract_x
    _atom_site_fract_y
    _atom_site_fract_z
    _atom_site_U_iso_or_equiv
    _atom_site_adp_type
    _atom_site_calc_flag
    _atom_site_refinement_flags
    _atom_site_occupancy
    _atom_site_symmetry_multiplicity
    _atom_site_disorder_assembly
    _atom_site_disorder_group
    Sn Sn1 0.47306(5) 0.589199(15) 0.51770(2) 0.02814(8) Uani d . 1 1 . .
    Sn Sn2 0.07243(5) 0.494763(16) 0.33749(3) 0.03368(8) Uani d . 1 1 . .
    Cl Cl1 0.1984(2) 0.65257(7) 0.58158(12) 0.0527(3) Uani d . 1 1 . .
    Cl Cl2 0.6589(2) 0.69913(7) 0.49108(12) 0.0538(3) Uani d . 1 1 . .
    O O1 0.6730(5) 0.57626(15) 0.6906(2) 0.0358(7) Uani d . 1 1 . .
    O O2 0.2858(5) 0.58942(15) 0.3422(2) 0.0347(7) Uani d . 1 1 . .
    O O3 0.2987(4) 0.48801(13) 0.5045(2) 0.0271(6) Uani d . 1 1 . .
    C C1 0.6845(8) 0.6280(3) 0.7884(4) 0.0430(11) Uani d . 1 1 . .
    H H1 0.6029 0.6732 0.7566 0.052 Uiso calc R 1 1 . .
    C C2 0.9156(9) 0.6503(3) 0.8431(5) 0.0674(17) Uani d . 1 1 . .
    H H2A 0.9729 0.6733 0.7838 0.101 Uiso calc R 1 1 . .
    H H2B 0.9987 0.6065 0.8737 0.101 Uiso calc R 1 1 . .
    H H2C 0.9223 0.6852 0.9066 0.101 Uiso calc R 1 1 . .
    C C3 0.5808(11) 0.5926(4) 0.8751(5) 0.083(2) Uani d . 1 1 . .
    H H3A 0.4334 0.5810 0.8360 0.124 Uiso calc R 1 1 . .
    H H3B 0.5860 0.6268 0.9393 0.124 Uiso calc R 1 1 . .
    H H3C 0.6562 0.5474 0.9056 0.124 Uiso calc R 1 1 . .
    C C4 0.2592(8) 0.6511(2) 0.2583(4) 0.0423(11) Uani d . 1 1 . .
    H H4 0.3093 0.6973 0.3024 0.051 Uiso calc R 1 1 . .
    C C5 0.3896(12) 0.6379(4) 0.1741(6) 0.100(3) Uani d . 1 1 . .
    H H5A 0.5384 0.6332 0.2170 0.150 Uiso calc R 1 1 . .
    H H5B 0.3728 0.6794 0.1199 0.150 Uiso calc R 1 1 . .
    H H5C 0.3425 0.5926 0.1304 0.150 Uiso calc R 1 1 . .
    C C6 0.0244(10) 0.6592(3) 0.1970(6) 0.086(2) Uani d . 1 1 . .
    H H6A -0.0541 0.6678 0.2549 0.130 Uiso calc R 1 1 . .
    H H6B -0.0269 0.6142 0.1536 0.130 Uiso calc R 1 1 . .
    H H6C 0.0039 0.7009 0.1431 0.130 Uiso calc R 1 1 . .
loop_
    _atom_site_aniso_label
    _atom_site_aniso_U_11
    _atom_site_aniso_U_22
    _atom_site_aniso_U_33
    _atom_site_aniso_U_12
    _atom_site_aniso_U_13
    _atom_site_aniso_U_23
    Sn1 0.02865(15) 0.02228(14) 0.03221(15) 0.00089(12) 0.00591(11) -0.00050(12)
    Sn2 0.03055(16) 0.03210(16) 0.03533(16) -0.00024(13) 0.00347(12) 0.00033(13)
    Cl1 0.0432(7) 0.0410(7) 0.0770(9) 0.0083(5) 0.0215(6) -0.0119(6)
    Cl2 0.0424(7) 0.0356(6) 0.0738(9) -0.0129(5) -0.0009(6) 0.0116(6)
    O1 0.0380(17) 0.0359(17) 0.0309(15) 0.0064(13) 0.0044(13) -0.0096(13)
    O2 0.0364(17) 0.0268(15) 0.0370(15) -0.0058(13) 0.0032(13) 0.0050(13)
    O3 0.0297(15) 0.0200(14) 0.0302(14) 0.0016(11) 0.0058(11) -0.0004(11)
    C1 0.053(3) 0.040(3) 0.033(2) 0.007(2) 0.005(2) -0.014(2)
    C2 0.062(4) 0.076(4) 0.060(3) -0.013(3) 0.011(3) -0.035(3)
    C3 0.103(5) 0.098(5) 0.058(3) -0.031(4) 0.042(4) -0.035(3)
    C4 0.049(3) 0.031(2) 0.042(3) -0.003(2) 0.003(2) 0.014(2)
    C5 0.137(7) 0.088(5) 0.102(5) 0.023(5) 0.078(5) 0.041(4)
    C6 0.079(5) 0.064(4) 0.093(5) 0.004(3) -0.017(4) 0.042(4)
_geom_special_details
;
 All esds (except the esd in the dihedral angle between two l.s. planes)
 are estimated using the full covariance matrix.  The cell esds are taken
 into account individually in the estimation of esds in distances, angles
 and torsion angles; correlations between esds in cell parameters are only
 used when they are defined by crystal symmetry.  An approximate (isotropic)
 treatment of cell esds is used for estimating esds involving l.s. planes.
;
loop_
    _geom_bond_atom_site_label_1
    _geom_bond_atom_site_label_2
    _geom_bond_site_symmetry_2
    _geom_bond_distance
    _geom_bond_publ_flag
    Sn1 O1 . 2.099(3) y
    Sn1 O2 . 2.084(3) y
    Sn1 O3 . 2.109(2) y
    Sn1 O3 3_666 2.081(3) y
    Sn1 Cl1 . 2.3808(12) y
    Sn1 Cl2 . 2.3604(11) y
    Sn1 Sn1 3_666 3.2382(5) ?
    Sn2 O1 3_666 2.165(3) y
    Sn2 O2 . 2.168(3) y
    Sn2 O3 . 2.105(2) y
    O1 C1 . 1.456(5) ?
    O2 C4 . 1.453(5) ?
    C1 C3 . 1.494(7) ?
    C1 C2 . 1.508(7) ?
    C1 H1 . 0.9800 ?
    C2 H2A . 0.9600 ?
    C2 H2B . 0.9600 ?
    C2 H2C . 0.9600 ?
    C3 H3A . 0.9600 ?
    C3 H3B . 0.9600 ?
    C3 H3C . 0.9600 ?
    C4 C5 . 1.473(7) ?
    C4 C6 . 1.498(7) ?
    C4 H4 . 0.9800 ?
    C5 H5A . 0.9600 ?
    C5 H5B . 0.9600 ?
    C5 H5C . 0.9600 ?
    C6 H6A . 0.9600 ?
    C6 H6B . 0.9600 ?
    C6 H6C . 0.9600 ?
loop_
    _geom_angle_atom_site_label_1
    _geom_angle_atom_site_label_2
    _geom_angle_atom_site_label_3
    _geom_angle_site_symmetry_1
    _geom_angle_site_symmetry_3
    _geom_angle
    _geom_angle_publ_flag
    O3 Sn1 O2 3_666 . 96.97(10) ?
    O3 Sn1 O1 3_666 . 76.99(10) ?
    O2 Sn1 O1 . . 173.28(10) ?
    O3 Sn1 O3 3_666 . 78.77(11) ?
    O2 Sn1 O3 . . 76.86(10) ?
    O1 Sn1 O3 . . 98.87(10) ?
    O3 Sn1 Cl2 3_666 . 97.63(8) ?
    O2 Sn1 Cl2 . . 92.84(8) ?
    O1 Sn1 Cl2 . . 90.89(9) ?
    O3 Sn1 Cl2 . . 168.46(7) ?
    O3 Sn1 Cl1 3_666 . 164.20(8) ?
    O2 Sn1 Cl1 . . 91.38(9) ?
    O1 Sn1 Cl1 . . 93.83(8) ?
    O3 Sn1 Cl1 . . 90.17(8) ?
    Cl2 Sn1 Cl1 . . 95.32(5) ?
    O3 Sn1 Sn1 3_666 3_666 39.70(7) ?
    O2 Sn1 Sn1 . 3_666 85.98(7) ?
    O1 Sn1 Sn1 . 3_666 87.47(7) ?
    O3 Sn1 Sn1 . 3_666 39.06(7) ?
    Cl2 Sn1 Sn1 . 3_666 136.34(4) ?
    Cl1 Sn1 Sn1 . 3_666 128.33(3) ?
    O3 Sn2 O1 . 3_666 75.04(10) ?
    O3 Sn2 O2 . . 75.14(10) ?
    O1 Sn2 O2 3_666 . 87.61(11) ?
    C1 O1 Sn1 . . 125.2(2) ?
    C1 O1 Sn2 . 3_666 127.4(3) ?
    Sn1 O1 Sn2 . 3_666 102.33(11) ?
    C4 O2 Sn1 . . 126.8(2) ?
    C4 O2 Sn2 . . 127.8(2) ?
    Sn1 O2 Sn2 . . 102.71(11) ?
    Sn1 O3 Sn2 3_666 . 105.05(11) ?
    Sn1 O3 Sn1 3_666 . 101.23(11) ?
    Sn2 O3 Sn1 . . 104.02(10) ?
    O1 C1 C3 . . 109.0(4) ?
    O1 C1 C2 . . 109.7(4) ?
    C3 C1 C2 . . 113.2(4) ?
    O1 C1 H1 . . 108.3 ?
    C3 C1 H1 . . 108.3 ?
    C2 C1 H1 . . 108.3 ?
    C1 C2 H2A . . 109.5 ?
    C1 C2 H2B . . 109.5 ?
    H2A C2 H2B . . 109.5 ?
    C1 C2 H2C . . 109.5 ?
    H2A C2 H2C . . 109.5 ?
    H2B C2 H2C . . 109.5 ?
    C1 C3 H3A . . 109.5 ?
    C1 C3 H3B . . 109.5 ?
    H3A C3 H3B . . 109.5 ?
    C1 C3 H3C . . 109.5 ?
    H3A C3 H3C . . 109.5 ?
    H3B C3 H3C . . 109.5 ?
    O2 C4 C5 . . 110.1(4) ?
    O2 C4 C6 . . 108.6(4) ?
    C5 C4 C6 . . 112.3(5) ?
    O2 C4 H4 . . 108.6 ?
    C5 C4 H4 . . 108.6 ?
    C6 C4 H4 . . 108.6 ?
    C4 C5 H5A . . 109.5 ?
    C4 C5 H5B . . 109.5 ?
    H5A C5 H5B . . 109.5 ?
    C4 C5 H5C . . 109.5 ?
    H5A C5 H5C . . 109.5 ?
    H5B C5 H5C . . 109.5 ?
    C4 C6 H6A . . 109.5 ?
    C4 C6 H6B . . 109.5 ?
    H6A C6 H6B . . 109.5 ?
    C4 C6 H6C . . 109.5 ?
    H6A C6 H6C . . 109.5 ?
    H6B C6 H6C . . 109.5 ?
loop_
    _geom_torsion_atom_site_label_1
    _geom_torsion_atom_site_label_2
    _geom_torsion_atom_site_label_3
    _geom_torsion_atom_site_label_4
    _geom_torsion_site_symmetry_1
    _geom_torsion_site_symmetry_2
    _geom_torsion_site_symmetry_3
    _geom_torsion_site_symmetry_4
    _geom_torsion
    _geom_torsion_publ_flag
    O3 Sn1 O1 C1 3_666 . . . 162.0(3) ?
    O3 Sn1 O1 C1 . . . . -121.8(3) ?
    Cl2 Sn1 O1 C1 . . . . 64.4(3) ?
    Cl1 Sn1 O1 C1 . . . . -31.0(3) ?
    Sn1 Sn1 O1 C1 3_666 . . . -159.3(3) ?
    O3 Sn1 O1 Sn2 3_666 . . 3_666 5.81(11) ?
    O3 Sn1 O1 Sn2 . . . 3_666 82.02(12) ?
    Cl2 Sn1 O1 Sn2 . . . 3_666 -91.81(10) ?
    Cl1 Sn1 O1 Sn2 . . . 3_666 172.79(10) ?
    Sn1 Sn1 O1 Sn2 3_666 . . 3_666 44.54(9) ?
    O3 Sn1 O2 C4 3_666 . . . -112.5(3) ?
    O3 Sn1 O2 C4 . . . . 170.8(3) ?
    Cl2 Sn1 O2 C4 . . . . -14.4(3) ?
    Cl1 Sn1 O2 C4 . . . . 81.0(3) ?
    Sn1 Sn1 O2 C4 3_666 . . . -150.7(3) ?
    O3 Sn1 O2 Sn2 3_666 . . . 85.22(12) ?
    O3 Sn1 O2 Sn2 . . . . 8.53(10) ?
    Cl2 Sn1 O2 Sn2 . . . . -176.73(10) ?
    Cl1 Sn1 O2 Sn2 . . . . -81.33(10) ?
    Sn1 Sn1 O2 Sn2 3_666 . . . 47.00(9) ?
    O3 Sn2 O2 C4 . . . . -170.6(3) ?
    O1 Sn2 O2 C4 3_666 . . . 114.2(3) ?
    O3 Sn2 O2 Sn1 . . . . -8.61(10) ?
    O1 Sn2 O2 Sn1 3_666 . . . -83.76(12) ?
    O1 Sn2 O3 Sn1 3_666 . . 3_666 -5.91(11) ?
    O2 Sn2 O3 Sn1 . . . 3_666 -97.42(13) ?
    O1 Sn2 O3 Sn1 3_666 . . . 100.06(12) ?
    O2 Sn2 O3 Sn1 . . . . 8.55(10) ?
    O3 Sn1 O3 Sn1 3_666 . . 3_666 0.0 ?
    O2 Sn1 O3 Sn1 . . . 3_666 99.98(12) ?
    O1 Sn1 O3 Sn1 . . . 3_666 -74.73(11) ?
    Cl2 Sn1 O3 Sn1 . . . 3_666 72.8(4) ?
    Cl1 Sn1 O3 Sn1 . . . 3_666 -168.64(9) ?
    O3 Sn1 O3 Sn2 3_666 . . . -108.82(14) ?
    O2 Sn1 O3 Sn2 . . . . -8.83(11) ?
    O1 Sn1 O3 Sn2 . . . . 176.45(11) ?
    Cl2 Sn1 O3 Sn2 . . . . -36.0(4) ?
    Cl1 Sn1 O3 Sn2 . . . . 82.55(10) ?
    Sn1 Sn1 O3 Sn2 3_666 . . . -108.82(14) ?
    Sn1 O1 C1 C3 . . . . 108.1(4) ?
    Sn2 O1 C1 C3 3_666 . . . -101.7(4) ?
    Sn1 O1 C1 C2 . . . . -127.4(4) ?
    Sn2 O1 C1 C2 3_666 . . . 22.8(5) ?
    Sn1 O2 C4 C5 . . . . 102.9(5) ?
    Sn2 O2 C4 C5 . . . . -99.2(5) ?
    Sn1 O2 C4 C6 . . . . -133.8(4) ?
    Sn2 O2 C4 C6 . . . . 24.1(5) ?
data_global
_journal_date_recd_electronic     2013-12-30
_journal_date_accepted     2014-01-13
_journal_name_full     'Acta Crystallographica, Section E'
_journal_year     2014
_journal_volume     70
_journal_issue      2
_journal_page_first     m45
_journal_page_last     m46
_journal_paper_category     QM
_journal_paper_doi     10.1107/S1600536814000816
_journal_coeditor_code     HY2641
_publ_contact_author_name     'Oleksii Brusylovets'
_publ_contact_author_address
;
Department of Chemistry
Kiev National Taras Shevchenko University
Volodymyrska Street 64
01601 Kiev, Ukraine
;
_publ_contact_author_email     bruschem@gmail.com
_publ_contact_author_fax      380442393393
_publ_contact_author_phone      380442393392
_publ_section_title
;\
Tetrachloridodi-\m~3~-oxido-tetrakis(\m~2~-propan-2-olato-\k^2^<i>O</i>:\
<i>O</i>)ditin(II)ditin(IV)
;
loop_
    _publ_author_name
    _publ_author_address
    'Oleg Yarushnikov'
;
Department of Chemistry
Kiev National Taras Shevchenko University
Volodymyrska Street 64
01601 Kiev, Ukraine
;
    'Dina Naumova'
;
Department of Chemistry
Kiev National Taras Shevchenko University
Volodymyrska Street 64
01601 Kiev, Ukraine
;
    'Nikolai Klishin'
;
Department of Chemistry
Kiev National Taras Shevchenko University
Volodymyrska Street 64
01601 Kiev, Ukraine
;
    'Eduard Rusanov'
;
Institute of Organic Chemistry
Murmanskaya Street 4, 253660
Ukraine
;
    'Oleksii Brusylovets'
;
Department of Chemistry
Kiev National Taras Shevchenko University
Volodymyrska Street 64
01601 Kiev, Ukraine
;
