# Supplementary material for: Tetra­chloridodi-μ3-oxido-tetra­kis­(μ2-propan-2-olato-κ2 O:O)ditin(II)ditin(IV)
Source: Acta Crystallogr Sect E Struct Rep Online. 2014 Jan 18;70(Pt 2):m45–6. doi: 10.1107/S1600536814000816 (PMC3998255; doi:10.1107/S1600536814000816)
Supplement: Supplementary file 2 [file e-70-00m45-Isup2.hkl]

# 
# h,k,l, Fc-squared, Fo-squared, sigma(Fo-squared) and status flag 
# 
data_I
_shelx_title ' k1 in P2(1)/c' 
_shelx_refln_list_code          4 
_shelx_F_calc_maximum      342.34 
_exptl_crystal_F_000       832.00 
_reflns_d_resolution_high  0.6891 
 
loop_ 
 _symmetry_equiv_pos_as_xyz 
 'x, y, z' 
 '-x, y+1/2, -z+1/2' 
 '-x, -y, -z' 
 'x, -y-1/2, z-1/2' 
 
_cell_length_a     6.4423 
_cell_length_b    17.8302 
_cell_length_c    11.6843 
_cell_angle_alpha  90.000 
_cell_angle_beta  105.474 
_cell_angle_gamma  90.000 

_diffrn_measurement_method        '\f scan and \w scans with \k offset' 
_shelx_F_squared_multiplier     1.000 
 
loop_ 
 _refln_index_h 
 _refln_index_k 
 _refln_index_l 
 _refln_F_squared_calc 
 _refln_F_squared_meas 
 _refln_F_squared_sigma 
 _refln_observed_status 
   1   0   0     4037.73     4189.49     83.08 o 
   2   0   0    22749.57    22287.74    467.61 o 
   3   0   0      154.01      188.71     30.73 o 
   4   0   0     3021.81     2950.24    115.71 o 
   5   0   0    12849.10    12531.10    375.01 o 
   6   0   0        3.44      -74.98     74.99 o 
   7   0   0     4700.58     4843.61    306.05 o 
   8   0   0      965.88     1256.01    188.13 o 
   1   1   0      220.63      360.68     16.22 o 
   2   1   0      951.14     1053.44     27.24 o 
   3   1   0      129.53      182.49     31.71 o 
   4   1   0     6621.75     6572.73    130.97 o 
   5   1   0     2983.23     3136.37     86.68 o 
   6   1   0      470.66      421.81     49.97 o 
   7   1   0      347.05      487.08     69.98 o 
   8   1   0      110.33      196.64     82.72 o 
   0   2   0    53440.97    55397.85    818.01 o 
   1   2   0     3856.81     3963.95     53.29 o 
   2   2   0    22073.07    22133.60    300.82 o 
   3   2   0      387.43      493.41     31.18 o 
   4   2   0      490.48      541.17     39.79 o 
   5   2   0     7812.81     7746.77    159.26 o 
   6   2   0     2205.60     2151.45    102.89 o 
   7   2   0     1398.02     1524.19    101.02 o 
   8   2   0      663.90      697.57    112.07 o 
   1   3   0     2252.18     2410.21     32.28 o 
   2   3   0     3471.19     3500.53     66.15 o 
   3   3   0     1145.87     1084.92     45.64 o 
   4   3   0     5616.65     5475.60    150.04 o 
   5   3   0     2531.99     2609.86    104.06 o 
   6   3   0     2324.79     2413.49    108.30 o 
   7   3   0     1746.99     1879.57    111.08 o 
   8   3   0      966.09      812.69    118.44 o 
   0   4   0     4935.68     5012.55     89.16 o 
   1   4   0    54955.87    56762.67    635.77 o 
   2   4   0      309.35      539.53     23.03 o 
   3   4   0    11363.94    11097.78    199.17 o 
   4   4   0     7051.61     6922.91    179.76 o 
   5   4   0      823.96      908.76     71.83 o 
   6   4   0     4796.43     4919.68    163.83 o 
   7   4   0      783.72     1017.89     95.14 o 
   8   4   0      718.61      808.50    136.44 o 
   1   5   0     4791.84     5108.19     77.21 o 
   2   5   0     1206.44     1199.20     29.67 o 
   3   5   0      615.77      735.09     35.29 o 
   4   5   0      150.10      144.40     34.68 o 
   5   5   0      125.02      123.78     55.83 o 
   6   5   0     1195.47     1478.81     92.96 o 
   7   5   0       80.01      127.80     52.43 o 
   8   5   0       32.84      -91.58    104.25 o 
   0   6   0     4908.12     5194.39     97.76 o 
   1   6   0    99745.70   101214.14   1322.74 o 
   2   6   0     4298.60     4619.55     78.28 o 
   3   6   0    11545.28    11672.87    191.83 o 
   4   6   0     7044.99     7273.63    139.53 o 
   5   6   0      206.72      230.23     25.02 o 
   6   6   0     5278.83     5206.76    118.68 o 
   7   6   0      899.33      902.02     90.96 o 
   8   6   0     1267.98     1380.39    210.74 o 
   1   7   0     2150.91     2482.88     82.00 o 
   2   7   0     1034.52     1031.40     23.93 o 
   3   7   0     3699.49     3686.75     86.91 o 
   4   7   0       32.71       50.79     26.61 o 
   5   7   0     1513.25     1478.22     70.13 o 
   6   7   0     1348.29     1453.72     77.62 o 
   7   7   0      794.23      889.02    131.34 o 
   8   7   0      553.68      659.32    169.99 o 
   0   8   0     7570.86     7721.17    159.11 o 
   1   8   0    24536.88    24889.01    372.64 o 
   2   8   0     2001.14     2163.42     51.16 o 
   3   8   0      253.95      264.47     24.70 o 
   4   8   0      415.57      444.62     40.31 o 
   5   8   0      740.22      810.73     57.84 o 
   6   8   0     3351.24     3606.13    151.30 o 
   7   8   0      654.88      856.64    177.69 o 
   8   8   0      599.57      643.66    167.38 o 
   1   9   0       30.06       51.77     16.35 o 
   2   9   0       42.73       39.83     18.65 o 
   3   9   0     4641.07     4651.37     98.98 o 
   4   9   0      320.32      403.77     41.99 o 
   5   9   0     6146.53     6412.30    147.57 o 
   6   9   0     2623.22     2876.50    155.46 o 
   7   9   0      598.04      757.98    174.09 o 
   8   9   0      445.72      456.65    158.43 o 
   0  10   0    44306.14    44932.75    914.19 o 
   1  10   0     1435.74     1468.05     74.86 o 
   2  10   0    17980.14    17779.02    456.29 o 
   3  10   0        2.02      -17.31     21.56 o 
   4  10   0      258.08      322.67     58.11 o 
   5  10   0     8274.76     8759.44    255.36 o 
   6  10   0       79.38        5.35     56.39 o 
   7  10   0     1531.35     1465.51    203.78 o 
   8  10   0      201.42      355.38    145.51 o 
   1  11   0     5272.36     5006.02    126.76 o 
   2  11   0       84.67      121.35     38.33 o 
   3  11   0      318.75      478.61     54.71 o 
   4  11   0      269.39      228.75     43.45 o 
   5  11   0      193.13      212.07     47.25 o 
   6  11   0       82.29      -52.29     54.99 o 
   7  11   0      118.11      147.12    115.19 o 
   0  12   0    42937.48    43520.86    793.64 o 
   1  12   0        0.96       -3.71     24.94 o 
   2  12   0    13151.15    12396.71    301.95 o 
   3  12   0     3597.46     3498.22    127.03 o 
   4  12   0     2816.72     2764.07    102.88 o 
   5  12   0     4005.35     3831.54    128.23 o 
   6  12   0      344.31      385.00     89.49 o 
   7  12   0     1083.53     1197.36    203.41 o 
   1  13   0       33.20        8.03     29.48 o 
   2  13   0     3667.22     3697.56     98.86 o 
   3  13   0       16.44       80.93     46.95 o 
   4  13   0     2265.33     2157.67    132.51 o 
   5  13   0      197.22      155.08     45.77 o 
   6  13   0      956.88      743.69    157.31 o 
   7  13   0      610.76      952.20    185.77 o 
   0  14   0    12573.15    12115.69    338.82 o 
   1  14   0     3443.04     3465.87     93.93 o 
   2  14   0      475.36      531.48     45.06 o 
   3  14   0      280.46      253.35     44.21 o 
   4  14   0      255.30      337.00     54.79 o 
   5  14   0      439.19      424.25     69.01 o 
   6  14   0      511.14      488.59    147.62 o 
   7  14   0      688.36     1266.07    212.98 o 
   1  15   0      225.00      262.58     36.07 o 
   2  15   0     1227.74     1251.43     62.36 o 
   3  15   0      173.94      165.96     38.27 o 
   4  15   0     4122.52     4495.41    143.88 o 
   5  15   0      359.44      306.26     65.92 o 
   6  15   0      834.16      860.24    167.38 o 
   7  15   0      719.88      884.60    189.37 o 
   0  16   0      779.85      701.72     84.62 o 
   1  16   0    10945.68    10627.06    213.99 o 
   2  16   0      412.96      482.42     47.10 o 
   3  16   0     5596.86     5381.60    139.59 o 
   4  16   0     3164.61     3351.06    125.21 o 
   5  16   0       33.32      -63.62     63.62 o 
   6  16   0     1110.73     1270.92    197.07 o 
   1  17   0     2079.89     2046.28    108.79 o 
   2  17   0       78.89       50.37     34.96 o 
   3  17   0      199.93      223.28     43.86 o 
   4  17   0      919.50      876.54     67.09 o 
   5  17   0      140.79       68.47    101.02 o 
   6  17   0        5.90      102.02    118.54 o 
   0  18   0      794.55      817.63     98.34 o 
   1  18   0     9473.17     9450.14    231.29 o 
   2  18   0       63.36       67.14     35.06 o 
   3  18   0      889.44      917.88     66.75 o 
   4  18   0      857.02      914.30     77.19 o 
   5  18   0       93.42      119.16     74.48 o 
   6  18   0     1416.67     1596.35    221.80 o 
   1  19   0      900.01     1011.15     77.05 o 
   2  19   0      112.31       77.67     43.29 o 
   3  19   0     1102.49     1151.37     79.81 o 
   4  19   0      109.10      105.29     56.30 o 
   5  19   0     1795.27     1849.15    155.26 o 
   6  19   0      440.72      460.63    156.94 o 
   0  20   0     4452.98     4426.96    209.46 o 
   1  20   0      334.65      346.63     63.44 o 
   2  20   0      346.22      362.62     68.21 o 
   3  20   0       13.19       84.70     54.15 o 
   4  20   0        0.48      -65.18    102.64 o 
   5  20   0      183.86      201.55    129.97 o 
   1  21   0      304.88      316.86     80.10 o 
   2  21   0       49.12       37.46     63.84 o 
   3  21   0     1576.23     1639.42    141.20 o 
   4  21   0      134.45       65.24    107.86 o 
   0  22   0     3444.40     3273.23    256.22 o 
   1  22   0      364.11      332.91     83.61 o 
   2  22   0     3098.26     2799.81    172.09 o 
   3  22   0      874.22      507.67    173.78 o 
   1  23   0       19.66      -42.24     62.03 o 
   2  23   0      510.12      570.45    104.73 o 
   3  23   0       69.26       35.79    102.89 o 
   0  24   0     1770.44     1748.94    216.09 o 
   1  24   0      101.82       79.10     70.69 o 
   1  25   0       51.88      110.22    115.56 o 
   2  25   0      602.56      734.99    171.48 o 
  -9   1   1      114.68        7.73     87.19 o 
  -8   1   1       39.34       11.66     66.96 o 
  -7   1   1     1145.43     1133.79    113.14 o 
  -6   1   1       51.28       74.56     40.65 o 
  -5   1   1    16115.35    15812.43    618.06 o 
  -4   1   1     3259.81     3057.92     76.20 o 
  -3   1   1    30532.86    29850.23    441.55 o 
  -2   1   1     1803.07     1717.86     34.30 o 
  -1   1   1    44620.04    46582.78    631.33 o 
   0   1   1   101331.94    99400.98   1011.64 o 
   1   1   1     3428.19     3477.56     44.10 o 
   2   1   1    27969.19    27777.19    450.37 o 
   3   1   1     1114.12     1174.15     36.88 o 
   4   1   1    29848.85    29477.17    445.80 o 
   5   1   1      868.89     1002.07     45.34 o 
   6   1   1      595.90      611.21     58.91 o 
   7   1   1     1697.29     1644.47    107.37 o 
   8   1   1      459.58      539.38    106.88 o 
  -9   2   1      256.66       95.64     92.85 o 
  -8   2   1      433.17      383.14     94.63 o 
  -7   2   1     2543.55     2439.10    117.07 o 
  -6   2   1     2460.62     2513.01    129.39 o 
  -5   2   1     5014.94     5058.01    184.08 o 
  -4   2   1     7480.47     7168.76    159.16 o 
  -3   2   1     3501.13     3547.37     77.26 o 
  -2   2   1       59.71       33.18     10.00 o 
  -1   2   1     4340.46     4379.75     58.48 o 
   0   2   1     2322.30     2399.56     37.77 o 
   1   2   1     1495.61     1821.27     25.36 o 
   2   2   1      170.63      202.53     17.42 o 
   3   2   1      160.73      164.67     21.87 o 
   4   2   1     9303.28     9295.35    161.27 o 
   5   2   1     3508.24     3547.47     93.46 o 
   6   2   1     1054.28     1099.13     73.25 o 
   7   2   1      589.19      639.23     79.08 o 
   8   2   1      974.24     1059.39    104.66 o 
  -8   3   1       15.03      -70.61     70.61 o 
  -7   3   1       77.78      197.30     55.73 o 
  -6   3   1     5333.39     5276.64    282.56 o 
  -5   3   1     6959.07     6816.79    229.71 o 
  -4   3   1     5632.39     5634.02    133.23 o 
  -3   3   1     2642.89     2679.51     63.37 o 
  -2   3   1     1984.47     1869.82     38.33 o 
  -1   3   1     4995.08     4883.21     59.32 o 
   0   3   1     1546.72     1457.95     23.96 o 
   1   3   1    21121.64    22123.82    228.44 o 
   2   3   1    33905.40    34376.52    432.60 o 
   3   3   1    15882.06    15871.64    249.05 o 
   4   3   1     2198.59     2093.67     66.79 o 
   5   3   1       22.89       42.47     25.37 o 
   6   3   1      322.02      332.70     59.67 o 
   7   3   1       13.50       37.34     51.10 o 
   8   3   1      724.28      777.81    121.34 o 
  -8   4   1      666.49      612.62    108.42 o 
  -7   4   1     1634.63     1851.77    115.20 o 
  -6   4   1     2114.23     2241.48    157.06 o 
  -5   4   1     1697.32     1773.70     81.85 o 
  -4   4   1      854.32      863.14     84.56 o 
  -3   4   1     1506.94     1425.37     45.16 o 
  -2   4   1    19448.09    19957.45    257.30 o 
  -1   4   1     2268.09     2665.84     66.57 o 
   0   4   1     3401.74     3424.91     46.97 o 
   1   4   1      134.51      226.27     11.75 o 
   2   4   1     4063.99     4054.50     68.62 o 
   3   4   1     4545.85     4725.01     81.74 o 
   4   4   1      824.27      811.00     36.23 o 
   5   4   1      215.52      243.92     28.96 o 
   6   4   1     1691.92     1550.15    101.05 o 
   7   4   1      741.62      746.48     83.08 o 
   8   4   1      695.94      640.09    150.66 o 
  -8   5   1       53.99      194.96    126.25 o 
  -7   5   1      131.90      117.60     50.78 o 
  -6   5   1     3872.51     4093.01    170.05 o 
  -5   5   1     1409.21     1449.65    146.14 o 
  -4   5   1    24399.15    23522.08    636.27 o 
  -3   5   1     1138.13     1139.93     31.74 o 
  -2   5   1    49959.99    52126.33    653.18 o 
  -1   5   1    27189.00    28066.95    303.43 o 
   0   5   1       51.88      106.56     10.04 o 
   1   5   1    36195.00    36934.00    471.44 o 
   2   5   1      273.77      595.62     47.98 o 
   3   5   1    61502.30    62295.00    832.84 o 
   4   5   1     1490.01     1442.71     41.76 o 
   5   5   1     4842.60     4893.33    109.20 o 
   6   5   1      532.56      531.05     90.60 o 
   7   5   1      141.11       55.35     56.53 o 
   8   5   1     1295.36     1623.81    225.90 o 
  -8   6   1      227.57      140.54    123.76 o 
  -7   6   1      191.85      192.44     71.08 o 
  -6   6   1      248.05      284.37     63.51 o 
  -5   6   1       44.24       51.49     29.44 o 
  -4   6   1       29.36       55.51     26.42 o 
  -3   6   1      933.39      911.19     55.69 o 
  -2   6   1      101.18      121.92     14.56 o 
  -1   6   1     9492.71    10201.75    139.60 o 
   0   6   1      243.26      289.37     13.66 o 
   1   6   1     3659.64     3859.26     80.61 o 
   2   6   1     1469.27     1480.51     42.84 o 
   3   6   1       29.41      189.77     25.63 o 
   4   6   1      144.77      154.49     21.44 o 
   5   6   1       64.47       84.82     54.74 o 
   6   6   1       86.76       73.61     30.65 o 
   7   6   1      401.94      328.61     71.46 o 
   8   6   1      140.48      269.27    146.38 o 
  -8   7   1       94.76      125.63    129.23 o 
  -7   7   1        3.76        6.21     96.67 o 
  -6   7   1     3622.45     3796.35    133.36 o 
  -5   7   1      826.13      867.09     60.77 o 
  -4   7   1    12939.42    13114.84    239.97 o 
  -3   7   1     4480.73     4396.85     86.14 o 
  -2   7   1    21624.17    22077.91    271.27 o 
  -1   7   1    22298.38    23352.07    321.50 o 
   0   7   1     1462.36     1445.05     28.58 o 
   1   7   1    46631.48    47354.20    639.92 o 
   2   7   1      349.70      435.99     18.40 o 
   3   7   1    18756.95    19017.50    298.54 o 
   4   7   1      827.59      824.00     45.25 o 
   5   7   1     5580.57     5563.87    123.97 o 
   6   7   1     1314.32     1310.49     64.88 o 
   7   7   1       70.55      147.74     76.38 o 
   8   7   1     1029.19     1442.15    230.38 o 
  -8   8   1      941.31     1102.42    198.57 o 
  -7   8   1      476.42      467.71    144.39 o 
  -6   8   1     5243.64     5525.03    170.07 o 
  -5   8   1     4491.92     4475.56    138.89 o 
  -4   8   1     1526.16     1563.87     58.11 o 
  -3   8   1     4235.03     4295.00    108.98 o 
  -2   8   1     2926.92     3001.13     62.45 o 
  -1   8   1     2690.71     2737.14     57.78 o 
   0   8   1      312.46      346.20     15.39 o 
   1   8   1     2746.99     2641.48     54.51 o 
   2   8   1      470.48      543.33     20.68 o 
   3   8   1     3761.02     3963.54     96.34 o 
   4   8   1      293.06      384.38     46.32 o 
   5   8   1     4740.89     4700.12    119.08 o 
   6   8   1     1763.59     1923.53    109.57 o 
   7   8   1     1404.74     1579.85    206.27 o 
   8   8   1      155.74      263.30    145.13 o 
  -8   9   1       13.41       61.88    123.02 o 
  -7   9   1      352.32      438.39    143.77 o 
  -6   9   1      924.06     1123.34     84.06 o 
  -5   9   1     7093.45     7305.46    198.36 o 
  -4   9   1     2462.37     2381.86     72.71 o 
  -3   9   1     3575.83     3720.92     76.51 o 
  -2   9   1        3.49       13.89     18.43 o 
  -1   9   1     1933.46     1918.29     49.03 o 
   0   9   1    11148.04    11273.79    141.25 o 
   1   9   1     2633.00     2705.12     52.54 o 
   2   9   1    20108.31    20198.39    268.03 o 
   3   9   1     4617.88     4377.91     89.99 o 
   4   9   1     3337.51     3327.02     91.84 o 
   5   9   1      117.11      198.01     67.32 o 
   6   9   1       39.38       97.77     65.41 o 
   7   9   1      378.18      357.23     95.66 o 
  -8  10   1      630.72      704.05    179.93 o 
  -7  10   1      189.10      171.10    120.53 o 
  -6  10   1     1316.62     1362.33     91.56 o 
  -5  10   1      912.73     1016.80     77.51 o 
  -4  10   1      624.42      650.13     43.17 o 
  -3  10   1     2532.29     2510.72     84.81 o 
  -2  10   1       15.49      -17.83     17.83 o 
  -1  10   1     5952.70     5648.92    152.09 o 
   0  10   1      458.68      502.40     33.97 o 
   2  10   1      425.41      427.51     41.12 o 
   3  10   1      657.41      684.89     32.73 o 
   4  10   1      289.46      303.20     42.49 o 
   5  10   1     2377.82     2197.56     92.21 o 
   6  10   1       71.47       61.43     63.09 o 
   7  10   1      534.93      625.39    160.79 o 
  -7  11   1      538.40      558.67    154.83 o 
  -6  11   1       75.83       11.80     80.77 o 
  -5  11   1    10338.77    10778.69    284.51 o 
  -4  11   1       15.15      -29.87     29.87 o 
  -3  11   1     9126.49     9199.62    208.02 o 
  -2  11   1     2167.02     2198.46     60.91 o 
  -1  11   1    13822.78    13898.86    248.85 o 
   0  11   1    33840.87    34307.72    445.58 o 
   1  11   1      894.38      961.74     47.93 o 
   2  11   1    28336.79    27581.32    754.48 o 
   3  11   1      137.06      133.33     23.07 o 
   4  11   1    10284.96    10207.35    233.35 o 
   5  11   1     1892.78     1814.77    107.46 o 
   6  11   1      613.22      556.49     96.60 o 
   7  11   1      733.36      882.24    177.32 o 
  -7  12   1      154.62      275.98    128.24 o 
  -6  12   1       48.84      -76.29     76.29 o 
  -5  12   1     1000.83      992.86     83.41 o 
  -4  12   1     1073.21     1061.65     80.07 o 
  -3  12   1       89.94      270.54     41.46 o 
  -2  12   1     3479.54     3350.23     80.18 o 
  -1  12   1     3183.21     2890.91     78.72 o 
   0  12   1      533.70      625.31     33.03 o 
   1  12   1      313.85      398.85     35.12 o 
   2  12   1       78.26      117.72     41.18 o 
   3  12   1      224.39      240.26     40.49 o 
   4  12   1     1042.34     1137.61     72.34 o 
   5  12   1       25.14       13.78     45.60 o 
   6  12   1     1200.84     1191.03    242.49 o 
   7  12   1        6.98      -15.04    109.47 o 
  -7  13   1      198.91      579.54    153.34 o 
  -6  13   1      250.10       88.22    106.37 o 
  -5  13   1     2530.19     2653.96    138.23 o 
  -4  13   1      816.23      884.53     78.78 o 
  -3  13   1    10591.13    10481.50    210.74 o 
  -2  13   1      164.11      247.51     30.46 o 
  -1  13   1     1563.00     1609.85     59.58 o 
   0  13   1    10556.92    10455.56    199.81 o 
   1  13   1     1024.68     1008.20     50.30 o 
   2  13   1     8057.00     7901.42    187.64 o 
   3  13   1        7.19      -11.32     30.91 o 
   4  13   1     7996.47     7894.59    200.90 o 
   5  13   1        8.42       -5.64     47.30 o 
   6  13   1        0.24      111.79     88.37 o 
   7  13   1      416.73      500.89    154.83 o 
  -7  14   1     2367.41     2677.53    254.85 o 
  -6  14   1      399.75      405.46    138.05 o 
  -5  14   1      907.40      937.95     75.10 o 
  -4  14   1     2193.91     2115.70    111.83 o 
  -3  14   1      889.14      961.78     65.97 o 
  -2  14   1     5640.43     5485.41    147.53 o 
  -1  14   1      260.22      218.93     39.29 o 
   0  14   1     1392.47     1502.49     76.83 o 
   1  14   1     2398.55     2400.83     94.38 o 
   2  14   1      398.01      410.51     48.25 o 
   3  14   1       42.52       52.78     36.51 o 
   4  14   1     3040.16     3083.94    115.65 o 
   5  14   1      149.84      192.92     58.77 o 
   6  14   1     1261.07     1237.49    198.57 o 
   7  14   1      259.01      425.71    152.59 o 
  -6  15   1      573.93      454.17    138.92 o 
  -5  15   1      509.69      451.48     73.89 o 
  -4  15   1     5911.69     5999.77    170.48 o 
  -3  15   1      134.58      116.05     40.43 o 
  -2  15   1     3035.71     3079.03    105.95 o 
  -1  15   1      991.05     1044.72     80.21 o 
   0  15   1       54.01       53.32     27.32 o 
   1  15   1     7359.33     7130.58    176.62 o 
   2  15   1      116.07       82.14     32.42 o 
   3  15   1     9123.72     8872.10    217.05 o 
   4  15   1       28.77       80.25     44.16 o 
   5  15   1      431.93      539.35     79.62 o 
   6  15   1       33.97       13.79     99.16 o 
  -7  16   1      456.20      520.52    155.32 o 
  -6  16   1       73.56      166.63    113.45 o 
  -5  16   1      704.50      607.33     77.12 o 
  -4  16   1     1341.14     1342.72     75.40 o 
  -3  16   1        3.79       25.26     39.18 o 
  -2  16   1      337.76      361.47     50.84 o 
  -1  16   1     1668.68     1656.81     82.14 o 
   0  16   1     1285.64     1227.58     77.03 o 
   1  16   1       41.99      113.03     35.84 o 
   2  16   1      287.08      170.35     37.97 o 
   3  16   1        2.04      109.10     44.20 o 
   4  16   1     2011.15     2106.05    101.07 o 
   5  16   1       21.82      -27.40    133.89 o 
   6  16   1      508.43      462.12    145.38 o 
  -6  17   1     1997.30     2242.68    177.13 o 
  -5  17   1       24.38      -25.13     63.87 o 
  -4  17   1     3086.64     3105.22    112.02 o 
  -3  17   1      164.61      118.44     52.70 o 
  -2  17   1     4309.96     4599.88    140.28 o 
  -1  17   1     6167.69     5928.79    142.76 o 
   0  17   1     4327.14     4088.00    145.99 o 
   1  17   1    11853.96    12029.96    240.82 o 
   2  17   1        3.61      -29.73     29.73 o 
   3  17   1     7637.21     7566.88    178.78 o 
   4  17   1      361.85      262.11     73.31 o 
   5  17   1      866.49      829.80    115.07 o 
   6  17   1      573.04      659.19    171.35 o 
  -6  18   1      741.69     1073.97    191.73 o 
  -5  18   1      224.19      139.34    122.58 o 
  -4  18   1      265.98      366.63     61.84 o 
  -3  18   1     1125.15     1126.77     71.05 o 
  -2  18   1      242.48      326.19     51.98 o 
  -1  18   1     2325.32     2188.21     99.24 o 
   0  18   1      670.22      571.64    100.36 o 
   1  18   1       20.07      112.09     41.60 o 
   2  18   1        1.72      -11.07     31.84 o 
   3  18   1        4.36       71.64     40.24 o 
   4  18   1       31.12      -44.70     44.70 o 
   5  18   1     1644.31     1338.39    194.34 o 
   6  18   1       11.65      -98.66    113.08 o 
  -6  19   1      291.71      419.00    148.24 o 
  -5  19   1      134.24      159.80     80.45 o 
  -4  19   1     1260.87     1346.95    102.52 o 
  -3  19   1      272.79      356.46     59.72 o 
  -2  19   1     1464.03     1261.09     83.74 o 
  -1  19   1      864.48      861.42     72.12 o 
   0  19   1       99.83       33.53     40.02 o 
   1  19   1     1809.08     1916.09     97.29 o 
   2  19   1      218.71      132.56     46.59 o 
   3  19   1     1851.64     1930.69     98.38 o 
   4  19   1       24.70      -23.12     63.00 o 
   5  19   1      591.56      756.49    166.88 o 
  -5  20   1      517.76      613.59    154.33 o 
  -4  20   1      315.51      410.39     85.78 o 
  -3  20   1     1750.41     1646.54    195.44 o 
  -2  20   1       47.13       66.61     66.10 o 
  -1  20   1     1572.11     1516.15     93.44 o 
   0  20   1      353.94      432.97     69.32 o 
   1  20   1       42.13       58.82     42.33 o 
   2  20   1      187.33      274.86     61.77 o 
   3  20   1      614.27      689.10     83.24 o 
   4  20   1       18.71      -46.00     53.15 o 
   5  20   1     1254.38     1342.62    201.80 o 
  -4  21   1        3.03      -87.85     87.85 o 
  -3  21   1     1411.30     1520.96    136.84 o 
  -2  21   1      199.89       98.29     70.27 o 
  -1  21   1      864.05      895.06    108.41 o 
   0  21   1     3098.64     3240.51    177.10 o 
   1  21   1      115.85       84.22     66.96 o 
   2  21   1     2666.29     2662.18    309.85 o 
   3  21   1       12.69      -48.83     60.89 o 
   4  21   1     1236.15     1345.76    139.53 o 
  -3  22   1      128.61       94.69     98.79 o 
  -2  22   1       37.13      -34.27     62.32 o 
  -1  22   1     1062.60     1092.06    125.19 o 
   0  22   1      228.54      309.96     80.56 o 
   1  22   1       98.02       64.51     67.13 o 
   2  22   1      284.99      454.39    138.73 o 
   3  22   1      199.50       78.07     73.03 o 
  -2  23   1     1136.67      932.49    120.24 o 
  -1  23   1     1417.95     1455.37    140.72 o 
   0  23   1     1433.73     1492.46    139.45 o 
   1  23   1      169.17       46.64     87.04 o 
   2  23   1     3607.03     3955.00    214.68 o 
   3  23   1      275.30      175.95    119.04 o 
  -2  24   1     1367.31     1438.05    209.87 o 
  -1  24   1      120.25      104.37     75.47 o 
   0  24   1      254.21      274.77     86.87 o 
   1  24   1      135.38      202.82     82.46 o 
   2  24   1       62.52       54.55    102.76 o 
   3  24   1       56.20      119.54    120.90 o 
  -1  25   1       42.81      -17.77     93.94 o 
   0  25   1      391.83      361.59    139.29 o 
  -9   0   2      694.65      777.74    168.37 o 
  -8   0   2      264.08      252.00    115.93 o 
  -7   0   2       85.18       84.87     93.57 o 
  -6   0   2     3401.37     3012.65    209.00 o 
  -5   0   2     4216.51     3948.20    226.28 o 
  -4   0   2     3323.25     3030.42    175.83 o 
  -3   0   2    42324.21    42812.23   1808.15 o 
  -2   0   2      972.33     1120.45     47.56 o 
  -1   0   2    74078.39    73777.79   1315.19 o 
   0   0   2     8853.21     9022.41    163.42 o 
   1   0   2    56784.83    58086.51    783.97 o 
   2   0   2    21857.87    21429.73    553.22 o 
   3   0   2     1367.03     1293.43     56.40 o 
   4   0   2    34201.25    33983.07    722.11 o 
   5   0   2      232.73      144.02    102.08 o 
   6   0   2     6537.25     6583.60    562.95 o 
   7   0   2      359.89      323.68     84.37 o 
   8   0   2      148.78      264.17    131.84 o 
  -9   1   2       54.84      -12.63     82.72 o 
  -8   1   2      152.91      146.46    104.63 o 
  -7   1   2     1093.07     1035.70    153.58 o 
  -6   1   2     1191.64     1177.23    142.03 o 
  -5   1   2      840.62      879.08     91.33 o 
  -4   1   2     5271.24     5026.68    120.07 o 
  -3   1   2     4041.81     4095.61     82.56 o 
  -2   1   2      536.96      552.02     23.46 o 
  -1   1   2      129.80      180.90     12.31 o 
   0   1   2     1804.17     1756.23     25.15 o 
   2   1   2      778.60      768.87     26.31 o 
   3   1   2        3.07       31.81     15.32 o 
   4   1   2     1564.31     1709.87     56.56 o 
   5   1   2     2321.66     2343.52    113.78 o 
   6   1   2      272.59      427.03     57.15 o 
   7   1   2      124.00       27.20     46.02 o 
   8   1   2      230.57      177.75     77.48 o 
  -9   2   2      472.35      542.38    109.89 o 
  -8   2   2      801.84      918.19    237.83 o 
  -7   2   2      687.41      691.00    126.99 o 
  -6   2   2        5.94       22.03     44.19 o 
  -5   2   2     2633.07     2493.49     93.75 o 
  -4   2   2     1093.55     1105.15     59.40 o 
  -3   2   2    28383.65    28095.22    457.11 o 
  -2   2   2     6901.61     7001.53    112.34 o 
  -1   2   2    47125.30    47049.86    561.62 o 
   0   2   2      614.77      602.49     12.70 o 
   1   2   2      288.26      263.67     15.23 o 
   2   2   2    18201.53    17968.09    251.39 o 
   3   2   2      555.46      622.68     41.15 o 
   4   2   2    21978.12    21508.74    307.02 o 
   5   2   2     1506.45     1664.38     73.77 o 
   6   2   2     2363.74     2364.24     95.04 o 
   7   2   2      354.06      268.72     67.87 o 
   8   2   2       11.91       16.35     95.90 o 
  -9   3   2      532.87      526.73    171.10 o 
  -8   3   2     1422.94     1510.22    138.33 o 
  -7   3   2     3968.08     3997.90    256.10 o 
  -6   3   2     3023.39     2921.44    137.94 o 
  -5   3   2     2763.57     2698.58     98.48 o 
  -4   3   2     2967.74     2818.13     91.54 o 
  -3   3   2     9846.78     9817.64    173.58 o 
  -2   3   2    10436.84    10693.94    162.65 o 
  -1   3   2     5993.57     6064.96     68.98 o 
   0   3   2     1586.90     1645.60     27.52 o 
   1   3   2     2225.15     2409.66     42.00 o 
   2   3   2      963.49     1000.37     26.74 o 
   3   3   2     1772.16     1825.35     52.33 o 
   4   3   2     1115.98     1141.41     40.28 o 
   5   3   2      891.59      973.09     50.90 o 
   6   3   2      916.07      932.24     58.95 o 
   7   3   2      974.55     1084.30     98.80 o 
   8   3   2     1326.21     1284.47    117.23 o 
  -8   4   2      835.32     1065.34    121.38 o 
  -7   4   2      700.99      905.60    134.95 o 
  -6   4   2      372.76      359.05     61.51 o 
  -5   4   2      639.22      668.09     52.01 o 
  -4   4   2     8318.71     8168.42    202.82 o 
  -3   4   2      326.51      295.64     16.60 o 
  -2   4   2    64228.22    65800.96    771.77 o 
  -1   4   2     9441.52     9845.19    103.69 o 
   0   4   2     8047.54     8025.90    108.61 o 
   1   4   2     9996.23     9891.89    120.07 o 
   2   4   2      875.28      958.87     28.80 o 
   3   4   2    41848.20    41564.74    527.08 o 
   4   4   2      408.48      431.99     26.51 o 
   5   4   2     7183.95     7276.24    148.99 o 
   6   4   2      784.27      729.02     53.29 o 
   7   4   2     1362.08     1456.88    110.42 o 
   8   4   2      128.52      180.32     75.30 o 
  -8   5   2      125.23       79.15    108.48 o 
  -7   5   2      172.03      307.04    101.64 o 
  -6   5   2      131.24       79.13     42.84 o 
  -5   5   2     3557.65     3546.55    142.35 o 
  -4   5   2       20.42        6.02     32.02 o 
  -3   5   2      240.06      239.07     16.57 o 
  -2   5   2     4529.82     4654.74     67.37 o 
  -1   5   2       77.60      200.33     16.77 o 
   0   5   2       29.62       24.56      9.78 o 
   1   5   2        6.20       18.29     10.67 o 
   2   5   2      346.74      383.04     21.15 o 
   3   5   2     1959.42     2249.55     93.21 o 
   4   5   2      106.53      142.77     20.35 o 
   5   5   2       14.61       43.29     39.35 o 
   6   5   2      570.43      597.65     50.24 o 
   7   5   2       28.25      103.97     63.59 o 
   8   5   2      106.54      187.63    144.26 o 
  -8   6   2      185.71      310.15    132.58 o 
  -7   6   2      980.85     1034.00     97.75 o 
  -6   6   2        5.78      -12.28     32.05 o 
  -5   6   2        0.73      -19.89     19.89 o 
  -4   6   2    15072.60    14870.24    257.87 o 
  -3   6   2      692.28      673.63     25.10 o 
  -2   6   2    75341.38    77064.17    904.09 o 
  -1   6   2     3771.98     3809.14     55.20 o 
   0   6   2    27613.43    28224.10    341.73 o 
   1   6   2     2853.49     2655.89     46.39 o 
   2   6   2    14441.53    14057.91    216.84 o 
   3   6   2    42339.34    42595.39    579.67 o 
   4   6   2        5.84       27.10     18.45 o 
   5   6   2    11561.51    11599.19    237.94 o 
   6   6   2      100.82        4.89     31.57 o 
   7   6   2      871.83     1004.12    102.13 o 
   8   6   2      295.22      228.26    149.98 o 
  -8   7   2      844.42      755.37    173.09 o 
  -6   7   2     3155.44     3007.02    121.48 o 
  -5   7   2      708.29      753.47     59.94 o 
  -4   7   2      884.68      930.72     58.84 o 
  -3   7   2     1427.56     1518.85     53.01 o 
  -2   7   2     6968.46     6980.30     91.21 o 
  -1   7   2     6379.28     6793.48     89.52 o 
   0   7   2     1017.00     1084.80     32.51 o 
   1   7   2       65.95       75.20     13.10 o 
   2   7   2     2709.54     2673.82     63.95 o 
   3   7   2       74.05      153.94     25.85 o 
   4   7   2      267.62      325.73     28.64 o 
   5   7   2      277.44      286.99     42.85 o 
   6   7   2      398.25      377.69     45.26 o 
   7   7   2     1140.70     1253.60    314.44 o 
   8   7   2      153.19      -97.79    121.15 o 
  -8   8   2      466.94      467.59    161.16 o 
  -6   8   2       42.20      114.15     39.27 o 
  -5   8   2      374.90      415.44     42.78 o 
  -4   8   2     3447.43     3649.52    106.02 o 
  -3   8   2     8171.84     8200.04    141.59 o 
  -2   8   2    18511.22    18404.35    241.17 o 
  -1   8   2     1160.71     1148.08     27.58 o 
   0   8   2     9760.52     9935.84    157.43 o 
   1   8   2      462.52      454.23     20.83 o 
   2   8   2      714.25      817.94     27.99 o 
   3   8   2     6431.72     6072.09    129.14 o 
   4   8   2     3898.08     3979.07    102.19 o 
   5   8   2     4797.52     4874.07    164.21 o 
   6   8   2      461.21      513.35     88.86 o 
   7   8   2      420.88      328.43    100.34 o 
  -8   9   2      852.51      881.00    186.14 o 
  -6   9   2     4364.68     4179.69    261.69 o 
  -5   9   2     4311.20     4462.78    123.07 o 
  -4   9   2     5728.41     5932.15    129.17 o 
  -3   9   2     1822.71     1799.75     61.52 o 
  -2   9   2     3565.65     3715.74     78.64 o 
  -1   9   2     1598.31     1686.12     41.43 o 
   0   9   2     1390.34     1322.74     51.14 o 
   1   9   2     3405.81     3474.70     69.00 o 
   2   9   2      235.78      240.12     19.73 o 
   3   9   2      206.76      163.74     29.97 o 
   4   9   2     2072.94     2082.99     73.56 o 
   5   9   2     1736.12     1764.58     89.88 o 
   6   9   2      942.45     1044.87    117.28 o 
   7   9   2      887.06      848.26    124.28 o 
  -8  10   2      479.49      782.21    175.58 o 
  -7  10   2       27.73       -9.07     98.16 o 
  -6  10   2      264.06      371.53    112.70 o 
  -5  10   2     4003.57     3705.82    180.05 o 
  -4  10   2      212.10      165.79     29.72 o 
  -3  10   2     6743.30     7064.14    156.52 o 
  -2  10   2     2117.87     2218.27     59.46 o 
  -1  10   2    47883.22    46387.88    632.82 o 
   0  10   2     6550.25     6791.58    138.53 o 
   1  10   2     5834.39     5827.58    108.82 o 
   2  10   2    15840.89    15774.96    254.53 o 
   3  10   2      395.11      390.11     35.76 o 
   4  10   2     9457.15     9463.01    192.68 o 
   5  10   2       10.76       69.44     46.41 o 
   6  10   2     4263.40     4644.59    499.40 o 
   7  10   2        6.18      -98.79     98.79 o 
  -8  11   2      105.99      372.16    139.54 o 
  -7  11   2       66.26      -75.18    103.76 o 
  -6  11   2      441.24      542.76    127.49 o 
  -5  11   2     1401.18     1585.57     82.36 o 
  -4  11   2      346.68      295.61     44.00 o 
  -3  11   2        6.81      101.46     27.69 o 
  -2  11   2       16.42      -19.43     19.43 o 
  -1  11   2     4284.86     4167.79     76.79 o 
   0  11   2        1.04      -16.72     16.72 o 
   1  11   2        8.01      101.13     26.45 o 
   2  11   2     4107.53     4021.94     87.91 o 
   3  11   2      319.01      326.27     33.79 o 
   4  11   2       16.57       96.33     40.09 o 
   5  11   2        1.50       -9.91     43.20 o 
   6  11   2      207.02      318.28     85.89 o 
   7  11   2      258.48      216.83    125.38 o 
  -7  12   2      124.75      134.32    107.86 o 
  -6  12   2      306.07      180.55    106.37 o 
  -5  12   2     1327.15     1421.38     81.50 o 
  -4  12   2       74.33       12.35     33.73 o 
  -3  12   2    19082.68    19195.11    342.77 o 
  -2  12   2       55.62       84.30     23.07 o 
  -1  12   2    22934.20    22619.46    323.31 o 
   0  12   2     1151.01     1263.31     45.08 o 
   1  12   2     5682.34     5716.90    109.54 o 
   2  12   2     8934.06     8826.04    172.78 o 
   3  12   2     1329.59     1282.70     68.83 o 
   4  12   2    15808.81    15443.97    329.31 o 
   5  12   2        9.55       68.64     48.91 o 
   6  12   2     1613.75     1599.72    149.60 o 
   7  12   2        0.09      113.70    116.31 o 
  -7  13   2     1419.14     1689.05    226.52 o 
  -6  13   2      101.23      226.03    117.67 o 
  -5  13   2     2781.78     2826.77    166.92 o 
  -4  13   2      985.55      942.27     59.48 o 
  -3  13   2     3603.12     3608.45     87.05 o 
  -2  13   2     3027.16     2894.79     76.41 o 
  -1  13   2        2.79       30.05     22.66 o 
   0  13   2     1330.92     1374.68     48.09 o 
   1  13   2      969.23     1040.21     48.97 o 
   2  13   2      414.23      390.25     46.19 o 
   3  13   2     1824.23     1718.89    119.05 o 
   4  13   2      487.76      630.32     61.57 o 
   5  13   2      195.33      174.34     58.45 o 
   6  13   2      604.44      747.55     93.40 o 
   7  13   2       34.87        3.11    128.36 o 
  -7  14   2      119.14      308.53    130.10 o 
  -5  14   2       51.04       42.78     88.97 o 
  -4  14   2     2553.12     2319.72     85.90 o 
  -3  14   2     3608.10     3692.33    105.42 o 
  -2  14   2     2597.12     2562.82     81.96 o 
  -1  14   2     2093.97     2098.66     70.32 o 
   0  14   2      748.83      809.48     40.40 o 
   1  14   2       81.06      144.46     30.73 o 
   2  14   2      238.35      284.54     44.07 o 
   3  14   2     1589.06     1615.05     83.37 o 
   4  14   2     2181.29     2194.34    119.43 o 
   5  14   2     1548.65     1470.31    112.74 o 
   6  14   2      388.99      351.93    100.39 o 
  -7  15   2     1962.37     2719.53    278.84 o 
  -6  15   2      312.52      232.87     80.42 o 
  -5  15   2     1601.43     1509.25    108.49 o 
  -4  15   2     1009.52      984.12     64.85 o 
  -3  15   2     3064.72     3059.24     96.88 o 
  -2  15   2      438.28      516.36     45.94 o 
  -1  15   2        0.34       37.56     32.48 o 
   0  15   2     3364.58     3318.44     81.16 o 
   1  15   2      861.89      816.17     52.38 o 
   2  15   2      448.50      380.30     56.24 o 
   3  15   2      692.00      691.91     63.91 o 
   4  15   2      447.72      582.70     79.92 o 
   5  15   2      477.62      531.00     98.25 o 
   6  15   2      455.80      386.45    102.53 o 
  -7  16   2      274.01      478.64    155.94 o 
  -6  16   2      317.20      363.01     88.35 o 
  -5  16   2        9.78      -17.05     59.74 o 
  -4  16   2     1955.33     1877.99     94.51 o 
  -3  16   2       90.40       62.47     48.01 o 
  -2  16   2    13336.40    13108.08    256.41 o 
  -1  16   2      134.08       90.61     30.98 o 
   0  16   2     7085.51     6974.04    178.94 o 
   1  16   2     4222.95     4002.65    133.28 o 
   2  16   2      821.03      887.78     59.35 o 
   3  16   2     9118.09     9256.39    228.87 o 
   4  16   2      159.64      120.42     58.56 o 
   5  16   2     2534.49     2831.98    176.16 o 
   6  16   2       16.87       34.30    113.32 o 
  -6  17   2      334.47      379.04     92.92 o 
  -5  17   2      419.24      340.13     67.94 o 
  -4  17   2      284.64      178.52     59.33 o 
  -3  17   2       28.37      -26.13     40.17 o 
  -2  17   2        2.47       78.75     40.12 o 
  -1  17   2      861.05      817.99     67.63 o 
   0  17   2      446.58      530.87     58.28 o 
   1  17   2      203.10      138.77     61.84 o 
   2  17   2     1102.25     1040.39     65.32 o 
   3  17   2      381.62      501.81     63.40 o 
   4  17   2        0.22      -10.01     59.72 o 
   5  17   2       27.33       29.82     74.74 o 
   6  17   2       42.79      -26.22    121.40 o 
  -6  18   2      183.87      227.52    120.28 o 
  -5  18   2       45.66      -38.94     62.40 o 
  -4  18   2     1274.40     1034.97    130.53 o 
  -3  18   2      180.17      153.52     48.63 o 
  -2  18   2     6526.65     6476.92    179.70 o 
  -1  18   2      238.86      204.27     48.32 o 
   0  18   2     5279.30     5208.99    155.35 o 
   1  18   2     2213.81     2125.47     98.13 o 
   2  18   2      730.98      768.44     61.23 o 
   3  18   2     3800.10     3771.81    120.68 o 
   4  18   2        0.42      -58.99     58.99 o 
   5  18   2     1898.96     2089.17    170.94 o 
   6  18   2       11.98      102.14    133.21 o 
  -6  19   2     1825.78     1932.10    230.00 o 
  -5  19   2      201.94      131.78     81.10 o 
  -4  19   2     2608.80     2658.27    226.40 o 
  -3  19   2      920.87      934.75     89.57 o 
  -2  19   2       78.99      138.02     43.74 o 
  -1  19   2      584.66      589.67     65.00 o 
   0  19   2      155.27      106.48     42.54 o 
   1  19   2     1132.72     1041.82     77.40 o 
   2  19   2      260.90      208.02     50.38 o 
   3  19   2       93.58      131.90     56.10 o 
   4  19   2      718.99      628.38     89.18 o 
   5  19   2      965.17     1004.88    190.74 o 
  -5  20   2      207.12      314.25    132.21 o 
  -4  20   2      585.31      681.88    101.73 o 
  -3  20   2      705.91      546.66     92.85 o 
  -2  20   2      576.82      646.77     81.16 o 
  -1  20   2     1144.80     1216.55     94.41 o 
   0  20   2      152.32      194.88     48.49 o 
   1  20   2      667.75      660.78    121.36 o 
   2  20   2      149.38      230.68     74.70 o 
   3  20   2      433.10      297.34     81.49 o 
   4  20   2      636.30      595.81     87.24 o 
   5  20   2      186.51      393.78    153.46 o 
  -4  21   2      290.71      431.68    136.68 o 
  -3  21   2      113.29      164.52     99.16 o 
  -2  21   2     1150.38     1298.65    125.34 o 
  -1  21   2     1626.93     1703.28    274.67 o 
   0  21   2      415.04      402.08     85.34 o 
   1  21   2      260.11      281.08     64.49 o 
   2  21   2      982.53     1025.58     96.06 o 
   3  21   2        0.56      -13.90     63.75 o 
   4  21   2       47.05      112.95    116.80 o 
  -3  22   2     2193.24     2186.58    236.96 o 
  -2  22   2      229.77      160.99     74.63 o 
  -1  22   2     3528.25     3718.35    209.56 o 
   0  22   2      470.95      494.59     95.04 o 
   1  22   2     1059.00     1044.48    197.26 o 
   2  22   2     2924.76     3107.04    184.86 o 
   3  22   2      618.55      604.92    184.65 o 
   4  22   2     2111.30     2011.87    245.54 o 
  -2  23   2      115.03      195.00     85.80 o 
  -1  23   2      141.45      163.42     82.07 o 
   0  23   2      310.17      273.45     84.26 o 
   1  23   2      235.32      297.14     87.73 o 
   2  23   2      288.26      386.27    135.50 o 
   3  23   2      244.33      372.53    138.67 o 
  -1  24   2     1688.84     2145.62    171.54 o 
   0  24   2      160.13      320.37    105.87 o 
   1  24   2      378.19      291.68     93.91 o 
   2  24   2      942.08     1219.60    208.13 o 
  -1  25   2        0.18       52.69    107.86 o 
   0  25   2      248.71      289.40    122.39 o 
  -9   1   3      343.19      503.13    107.71 o 
  -8   1   3      435.21      480.57    146.56 o 
  -7   1   3     2275.90     2271.20    196.58 o 
  -6   1   3     5368.73     5448.05    214.78 o 
  -5   1   3      251.90      280.87     53.89 o 
  -4   1   3     2789.31     2746.63    120.15 o 
  -3   1   3    14011.62    14390.67    272.80 o 
  -2   1   3      641.66      779.21     42.90 o 
  -1   1   3    54114.49    55633.12    650.43 o 
   0   1   3      446.14      425.10     15.11 o 
   1   1   3    91729.34    90941.20   1056.74 o 
   2   1   3     2198.57     2589.30     47.38 o 
   3   1   3     6328.43     6235.17    103.07 o 
   4   1   3     9125.25     9044.72    145.02 o 
   5   1   3        1.30       -5.38     26.64 o 
   6   1   3     6457.22     6551.47    137.30 o 
   7   1   3      113.77       82.53     52.49 o 
   8   1   3     1253.45     1203.71    121.22 o 
  -9   2   3      469.93      524.84    110.53 o 
  -8   2   3      778.42      882.61    159.55 o 
  -7   2   3     2323.62     2336.44    202.67 o 
  -6   2   3     2057.15     1928.63    116.44 o 
  -5   2   3     2268.25     2243.73    114.08 o 
  -4   2   3    11331.02    11189.20    263.59 o 
  -3   2   3    20005.17    20054.71    333.09 o 
  -2   2   3     2401.40     2468.94     55.22 o 
  -1   2   3       24.59       25.06      5.93 o 
   0   2   3    11333.38    11309.91    147.62 o 
   1   2   3     1111.71     1187.28     29.30 o 
   2   2   3       66.66       92.87     15.19 o 
   3   2   3        0.40       -5.22     17.99 o 
   4   2   3      639.71      625.20     30.36 o 
   5   2   3     2878.69     2769.42     86.17 o 
   6   2   3      694.60      857.42     80.07 o 
   7   2   3      425.90      456.89     69.82 o 
   8   2   3      492.97      418.11     91.41 o 
  -9   3   3      176.77      212.86    136.56 o 
  -8   3   3     1071.02     1155.61    167.50 o 
  -7   3   3     2172.95     2000.44    200.93 o 
  -6   3   3      733.79      752.73     83.51 o 
  -5   3   3     2031.18     1975.31     79.59 o 
  -4   3   3     2433.49     2383.19     67.38 o 
  -3   3   3      401.38      371.31     18.73 o 
  -2   3   3    19702.25    19914.20    362.84 o 
  -1   3   3    38446.67    38911.81    436.65 o 
   0   3   3    57593.09    57806.32    559.21 o 
   1   3   3     2520.49     2651.25     42.24 o 
   2   3   3     8273.51     8358.56    130.23 o 
   3   3   3     1796.77     1834.77     37.76 o 
   4   3   3      521.02      529.84     24.79 o 
   5   3   3     2646.01     2725.11     87.84 o 
   6   3   3     1724.14     1808.81     77.41 o 
   7   3   3     2648.22     2763.58    145.51 o 
   8   3   3      338.17      348.44     88.96 o 
  -9   4   3      367.13      444.60    156.81 o 
  -8   4   3     1697.39     1607.41    184.90 o 
  -7   4   3     1467.67     1476.07    181.42 o 
  -6   4   3     1326.47     1316.55     74.84 o 
  -5   4   3     2750.27     2693.69     95.52 o 
  -4   4   3      453.70      490.38     25.88 o 
  -3   4   3     7030.36     7038.64    116.19 o 
  -2   4   3    12622.63    12589.22    167.10 o 
  -1   4   3    13269.42    13395.94    151.20 o 
   0   4   3        2.27       10.30      8.01 o 
   1   4   3        0.04       -5.74      8.69 o 
   2   4   3       87.94      182.06     25.56 o 
   3   4   3     2181.10     2152.23     54.60 o 
   4   4   3       30.28       54.15     16.23 o 
   5   4   3       29.65       14.25     31.79 o 
   6   4   3      340.98      347.79     47.69 o 
   7   4   3      829.19      937.83    102.25 o 
   8   4   3      714.74      525.56    117.64 o 
  -7   5   3     1659.11     1640.65    121.39 o 
  -6   5   3     2747.14     2665.82    103.01 o 
  -5   5   3     2845.24     2867.17     76.81 o 
  -4   5   3     1755.30     1761.75     68.69 o 
  -3   5   3     9019.79     9189.66    147.91 o 
  -2   5   3    59247.20    59752.42    667.45 o 
  -1   5   3      456.69      481.93     19.57 o 
   0   5   3    39315.51    38935.90    460.91 o 
   1   5   3      303.21      406.42     24.63 o 
   2   5   3    47219.93    46976.49    557.41 o 
   3   5   3    15204.73    15033.35    207.47 o 
   4   5   3     2664.47     2744.62     60.20 o 
   5   5   3     6197.07     6285.50    160.81 o 
   6   5   3      383.30      438.32     50.14 o 
   7   5   3     3131.01     3277.29    156.95 o 
   8   5   3       26.23       69.97     93.24 o 
  -7   6   3      318.70      493.63     66.69 o 
  -6   6   3      254.80      208.20     64.95 o 
  -5   6   3      455.04      402.07     30.02 o 
  -4   6   3      611.18      578.15     27.58 o 
  -3   6   3      211.48      274.45     20.41 o 
  -2   6   3     3306.38     3266.61     50.75 o 
  -1   6   3      648.22      716.02     24.17 o 
   0   6   3     1516.25     1462.09     43.74 o 
   1   6   3       96.81      133.58     15.62 o 
   2   6   3     3224.86     3226.17     59.87 o 
   3   6   3      431.76      497.85     28.50 o 
   4   6   3       59.21       48.10     21.74 o 
   5   6   3       77.20       97.23     36.98 o 
   6   6   3       15.12      -18.29     47.55 o 
   7   6   3       60.21       87.52     70.29 o 
   8   6   3       45.31      133.21    125.38 o 
  -7   7   3     2643.85     2681.87    157.65 o 
  -6   7   3     1720.70     1620.22    119.70 o 
  -5   7   3     2320.77     2280.22     65.61 o 
  -4   7   3      769.74      817.17     37.03 o 
  -3   7   3      217.31      233.64     17.84 o 
  -2   7   3    20686.78    21142.22    277.67 o 
  -1   7   3      290.09      342.52     17.64 o 
   0   7   3    31586.93    30660.41    456.23 o 
   1   7   3     1768.05     1880.92     43.21 o 
   2   7   3    25931.09    25742.27    364.76 o 
   3   7   3     6193.35     6163.79    121.19 o 
   4   7   3        1.34      -11.52     29.10 o 
   5   7   3     3800.12     3909.94    118.99 o 
   6   7   3       50.37        7.88     52.89 o 
   7   7   3     2907.23     2999.86    284.06 o 
  -8   8   3      930.55      826.69    177.69 o 
  -7   8   3     1097.67     1022.77    150.60 o 
  -6   8   3     3453.24     3327.46    167.59 o 
  -5   8   3     4542.73     4773.62    188.33 o 
  -4   8   3     6239.70     6175.63    142.61 o 
  -3   8   3     1062.80     1115.80     35.43 o 
  -2   8   3    11272.67    11318.65    159.89 o 
  -1   8   3     2364.22     2357.38     43.77 o 
   0   8   3      101.14      151.92     24.34 o 
   1   8   3     3587.71     3646.71     66.63 o 
   2   8   3      396.48      439.18     25.70 o 
   3   8   3        0.04       10.60     23.47 o 
   4   8   3     2521.50     2442.64     78.18 o 
   5   8   3      151.79      155.80     45.10 o 
   6   8   3     1397.54     1420.18    135.00 o 
   7   8   3      848.98      842.62    163.03 o 
  -8   9   3      596.03      556.06    157.81 o 
  -7   9   3      821.74      734.25    145.88 o 
  -6   9   3     1720.63     1731.94    133.58 o 
  -5   9   3      269.64      261.84     46.65 o 
  -4   9   3     1143.51     1167.40     50.26 o 
  -3   9   3      360.46      449.66     27.46 o 
  -2   9   3     3440.62     3442.48     62.12 o 
  -1   9   3    33210.31    33213.32    630.45 o 
   0   9   3     2929.54     2890.71     63.23 o 
   1   9   3    14611.52    14440.77    214.51 o 
   2   9   3      459.17      562.88     33.85 o 
   3   9   3     1115.45     1193.81     53.86 o 
   4   9   3      765.76      839.59     55.35 o 
   5   9   3      383.73      289.63     51.25 o 
   6   9   3     3309.69     3359.25    188.37 o 
   7   9   3      452.70      424.54    105.08 o 
  -8  10   3      261.55      388.06    143.27 o 
  -6  10   3     1165.14     1353.54    168.18 o 
  -5  10   3      208.67      227.67     66.24 o 
  -4  10   3     3935.29     4078.01    105.03 o 
  -3  10   3      326.23      350.92     22.15 o 
  -2  10   3     4851.57     4912.68     81.21 o 
  -1  10   3      884.24      971.29     44.97 o 
   0  10   3      658.47      675.26     35.02 o 
   1  10   3      167.68      223.32     25.94 o 
   2  10   3     1086.62     1215.05     47.22 o 
   3  10   3      295.41      226.39     33.59 o 
   4  10   3      616.92      617.51     60.53 o 
   5  10   3       26.74      -11.68     43.37 o 
   6  10   3      433.02      540.61    101.72 o 
   7  10   3      329.85      335.42    114.63 o 
  -8  11   3      199.23      295.74    140.16 o 
  -6  11   3     2153.88     2163.13    197.88 o 
  -5  11   3       39.90        2.97     53.02 o 
  -4  11   3     3257.60     3377.89     96.12 o 
  -3  11   3     5364.93     5462.52    125.45 o 
  -2  11   3      253.42      325.37     22.22 o 
  -1  11   3    36035.02    35761.88    773.73 o 
   0  11   3        7.72       -6.60     18.41 o 
   1  11   3    25889.62    25568.04    493.51 o 
   2  11   3     2563.51     2639.19     69.27 o 
   3  11   3     8157.71     7974.40    166.52 o 
   4  11   3     4606.15     4771.96    170.19 o 
   5  11   3      141.24      139.00     99.19 o 
   6  11   3     4468.18     4789.57    259.64 o 
   7  11   3       27.22       25.52     89.47 o 
  -6  12   3       22.29       -1.79     61.05 o 
  -5  12   3     2942.72     2950.10    111.68 o 
  -4  12   3      113.68      148.96     35.02 o 
  -3  12   3     2132.66     2014.70     61.80 o 
  -2  12   3       30.27        5.12     21.12 o 
  -1  12   3      110.64      175.22     19.89 o 
   0  12   3      145.65      169.18     23.95 o 
   1  12   3      491.91      583.45     37.42 o 
   2  12   3     4174.31     4008.92     91.92 o 
   3  12   3     1905.33     1883.52     84.18 o 
   4  12   3       29.87       91.14     52.87 o 
   5  12   3      462.11      446.17     71.02 o 
   6  12   3       11.40      214.96     84.85 o 
   7  12   3       18.90      -98.41    107.36 o 
  -6  13   3      973.20     1081.29     93.04 o 
  -5  13   3      623.81      713.41     68.46 o 
  -4  13   3      349.36      331.35     44.60 o 
  -3  13   3     5890.07     5669.54    118.63 o 
  -2  13   3      312.44      392.73     34.66 o 
  -1  13   3     4995.31     4841.35     94.45 o 
   0  13   3     2209.24     2118.35     61.59 o 
   1  13   3    12128.08    12000.05    226.67 o 
   2  13   3      117.63      158.88     39.40 o 
   3  13   3     2384.31     2468.31     97.03 o 
   4  13   3     3611.94     3433.96    148.44 o 
   5  13   3       63.43      202.21     64.14 o 
   6  13   3      832.32     1017.31    133.39 o 
  -7  14   3     1803.33     1729.68    206.27 o 
  -6  14   3      764.30      685.67    102.44 o 
  -5  14   3     1661.93     1751.31     94.54 o 
  -4  14   3      808.70      751.53     61.21 o 
  -3  14   3     8044.59     7910.65    173.83 o 
  -2  14   3      538.55      636.37     47.29 o 
  -1  14   3     3096.64     3066.86     71.87 o 
   0  14   3     2863.38     2806.98     74.26 o 
   1  14   3       84.07      158.28     26.83 o 
   2  14   3        7.30      -29.94     29.94 o 
   3  14   3     1565.03     1474.12     81.15 o 
   4  14   3       89.49       73.71     52.30 o 
   5  14   3      746.45      764.51     92.88 o 
   6  14   3       87.03       31.74    101.08 o 
  -7  15   3      564.25      617.36    106.53 o 
  -6  15   3      422.77      411.55     91.98 o 
  -5  15   3      353.42      261.10     83.26 o 
  -4  15   3       82.10       85.96     43.64 o 
  -3  15   3      898.22     1088.41     63.63 o 
  -2  15   3     7884.63     7658.51    167.99 o 
  -1  15   3      786.77      851.63     51.26 o 
   0  15   3     5935.26     5934.31    122.89 o 
   1  15   3      654.79      676.45     53.43 o 
   2  15   3     4626.23     4679.58    140.47 o 
   3  15   3     1601.87     1528.81     84.55 o 
   4  15   3      492.64      423.90     70.81 o 
   5  15   3     1507.69     1466.59    119.16 o 
   6  15   3      289.16      227.95     96.83 o 
  -7  16   3       98.03      246.90    131.96 o 
  -6  16   3       79.19       84.25     90.83 o 
  -5  16   3     1150.75     1089.84     93.97 o 
  -4  16   3       94.05       88.32     43.84 o 
  -3  16   3     3240.76     3355.28    104.81 o 
  -2  16   3      245.89      395.27     44.68 o 
  -1  16   3       37.78       36.87     29.31 o 
   0  16   3      224.12      268.76     47.04 o 
   1  16   3       13.93      -28.77     28.77 o 
   2  16   3      941.38      782.46     67.36 o 
   3  16   3      488.62      705.64     81.82 o 
   4  16   3        6.45      -39.86     74.28 o 
   5  16   3      806.29      939.06    186.33 o 
   6  16   3       35.25       32.08     86.95 o 
  -6  17   3       25.22      -59.40     89.71 o 
  -5  17   3      735.14      744.24    229.13 o 
  -4  17   3        4.58        3.21     40.35 o 
  -3  17   3      907.11      822.85     62.26 o 
  -2  17   3     8357.30     8296.62    194.67 o 
  -1  17   3       19.58       21.53     30.59 o 
   0  17   3    12503.39    12037.75    272.74 o 
   1  17   3     1375.83     1302.27     83.53 o 
   2  17   3     6610.35     6588.13    161.46 o 
   3  17   3     1282.21     1532.85    112.01 o 
   4  17   3      793.06      817.53    138.42 o 
   5  17   3     1926.01     1916.07    329.84 o 
   6  17   3        7.85        6.71    127.24 o 
  -6  18   3      987.29      941.34    143.33 o 
  -5  18   3       39.99       60.64     97.92 o 
  -4  18   3     2230.98     2228.48    296.30 o 
  -3  18   3        1.18      -32.76     32.76 o 
  -2  18   3      471.05      587.38     53.07 o 
  -1  18   3        1.25      -35.82     35.82 o 
   0  18   3      878.41     1117.70     78.49 o 
   1  18   3      499.38      407.85     57.19 o 
   2  18   3      722.57      742.40     61.60 o 
   3  18   3      605.85      824.44    104.69 o 
   4  18   3      504.42      634.23    109.12 o 
   5  18   3       29.76        4.55     84.07 o 
  -6  19   3      493.05      818.00    172.10 o 
  -5  19   3      403.26      246.28    119.41 o 
  -4  19   3      196.27      244.54    113.95 o 
  -3  19   3        0.26      -68.61     72.75 o 
  -2  19   3      873.42      781.14     72.25 o 
  -1  19   3      137.10      151.43     47.25 o 
   0  19   3     2017.87     2006.38     99.27 o 
   1  19   3      369.91      310.85     53.58 o 
   2  19   3     1662.21     1504.85    101.87 o 
   3  19   3      355.44      414.21     71.56 o 
   4  19   3        0.80       -4.39     72.40 o 
   5  19   3      431.59      339.87    103.15 o 
  -5  20   3      309.49      388.43    133.33 o 
  -4  20   3     2195.05     2098.86    224.91 o 
  -3  20   3      237.70      221.18    114.32 o 
  -2  20   3     2833.81     2895.27    162.68 o 
  -1  20   3      216.44      243.71     56.23 o 
   0  20   3       79.94       78.56     47.75 o 
   1  20   3      428.65      364.52     67.04 o 
   2  20   3      274.72      296.69     64.36 o 
   3  20   3      128.44      -43.31    145.63 o 
   4  20   3      890.91      714.12    161.04 o 
   5  20   3        7.96      -45.73    121.77 o 
  -4  21   3      156.99       63.99    103.26 o 
  -3  21   3      545.19      468.58    135.69 o 
  -2  21   3       76.09      205.91     72.64 o 
  -1  21   3     2829.64     2888.55    191.61 o 
   0  21   3       33.68       36.84     51.54 o 
   1  21   3     3397.49     3419.85    149.92 o 
   2  21   3      206.20      165.52     70.05 o 
   3  21   3      553.16      573.55    142.52 o 
   4  21   3      700.96      673.11    166.01 o 
  -3  22   3      301.18      170.61    112.08 o 
  -2  22   3     1082.38     1189.53    192.85 o 
  -1  22   3       76.73      117.14     68.93 o 
   0  22   3       28.10       -0.26     72.57 o 
   1  22   3       16.81       59.60     68.11 o 
   2  22   3      268.42      173.87     80.54 o 
   3  22   3      183.83      145.72     78.07 o 
  -2  23   3      272.83      176.94    120.41 o 
  -1  23   3     3264.81     3188.73    254.48 o 
   0  23   3       28.56      -62.40     62.40 o 
   1  23   3     1728.57     1997.01    162.94 o 
   2  23   3      820.08      662.52    109.88 o 
  -1  24   3      408.01      473.18    132.34 o 
   0  24   3       26.72      -80.02     82.88 o 
   1  24   3        1.63      149.73    110.09 o 
   0  25   3       51.04       86.48    107.48 o 
  -9   0   4        0.53       66.73    114.19 o 
  -7   0   4     1353.75     1438.17    166.63 o 
  -6   0   4     5962.64     5939.94    321.46 o 
  -5   0   4      641.29      597.31     95.31 o 
  -4   0   4    13956.77    14244.85    461.31 o 
  -3   0   4      434.38      519.22     37.08 o 
  -2   0   4    10434.65    10231.13    224.76 o 
  -1   0   4    12929.90    12283.75    241.29 o 
   0   0   4     5250.89     5219.98    111.71 o 
   1   0   4   117194.38   117426.04   2320.16 o 
   2   0   4      208.83      380.16     58.92 o 
   3   0   4    15570.82    15774.36    304.46 o 
   4   0   4      557.87      584.35     38.71 o 
   5   0   4     6289.74     6301.60    187.16 o 
   6   0   4     3433.32     3420.25    182.98 o 
   7   0   4      127.12       88.06     83.47 o 
   8   0   4     1655.12     1538.82    245.41 o 
  -9   1   4      191.46      172.89     85.76 o 
  -7   1   4      320.52      347.30     75.39 o 
  -6   1   4     1560.00     1451.82    128.17 o 
  -5   1   4     2716.01     2474.49    120.63 o 
  -4   1   4     4868.93     4813.15    131.78 o 
  -3   1   4     8766.77     8681.03    152.42 o 
  -2   1   4      500.30      601.18     29.30 o 
   0   1   4     2491.07     2390.65     38.57 o 
   1   1   4     2758.63     2790.55     47.32 o 
   2   1   4      115.67      154.28     15.41 o 
   3   1   4      135.05      224.68     23.93 o 
   4   1   4      130.93      156.33     18.93 o 
   5   1   4     1288.78     1344.73     69.15 o 
   6   1   4      366.35      468.55    100.65 o 
   7   1   4       25.16      -51.75     51.75 o 
   8   1   4       59.35      -85.10     94.97 o 
  -9   2   4       20.58       73.24     83.69 o 
  -7   2   4      875.97     1011.40    105.74 o 
  -6   2   4     1573.21     1595.76    109.57 o 
  -5   2   4     4152.46     4149.29    167.01 o 
  -4   2   4    18279.07    18085.74    403.33 o 
  -3   2   4     1252.74     1271.98     60.51 o 
  -2   2   4     3993.54     3971.41     90.08 o 
  -1   2   4     2844.37     2789.70     47.52 o 
   0   2   4     2563.44     2512.04     44.85 o 
   1   2   4    26807.69    26432.75    320.33 o 
   2   2   4     3515.73     3501.02     63.10 o 
   3   2   4    23214.40    22907.02    304.24 o 
   4   2   4      268.76      321.82     28.72 o 
   5   2   4     1710.02     1640.29     67.55 o 
   6   2   4      664.80      646.14     69.04 o 
   7   2   4      233.90      134.41     57.51 o 
   8   2   4      673.78      617.61    189.93 o 
  -9   3   4      663.01      596.94    169.36 o 
  -7   3   4     1673.67     1644.23    128.17 o 
  -6   3   4     3221.52     3138.76    152.45 o 
  -5   3   4     4603.36     4442.67    175.63 o 
  -4   3   4     8816.18     8531.61    174.06 o 
  -3   3   4    18406.25    17866.04    302.13 o 
  -2   3   4     6885.13     6809.85    114.16 o 
  -1   3   4     7305.57     7110.58     86.46 o 
   0   3   4     3323.54     3242.62     47.77 o 
   1   3   4     1367.93     1518.88     31.45 o 
   2   3   4       98.94      193.64     19.59 o 
   3   3   4      351.77      434.70     26.40 o 
   4   3   4       34.42       86.37     23.31 o 
   5   3   4      517.13      457.99     40.79 o 
   6   3   4      298.61      292.51     57.51 o 
   7   3   4      727.86      834.79    103.19 o 
   8   3   4      534.23      264.80    163.77 o 
  -9   4   4       95.80       13.17    124.63 o 
  -7   4   4      222.48      175.73     69.30 o 
  -6   4   4     1667.11     1504.17     67.34 o 
  -5   4   4     7262.74     7098.74    183.08 o 
  -4   4   4     5095.33     4984.84    111.62 o 
  -3   4   4    22052.67    21474.23    359.57 o 
  -2   4   4     3143.75     3203.36     64.16 o 
  -1   4   4      440.79      489.32     19.53 o 
   0   4   4    11288.67    11001.67    142.96 o 
   1   4   4      616.67      681.08     22.51 o 
   2   4   4    34717.98    34325.88    429.52 o 
   3   4   4     1214.56     1228.92     43.30 o 
   4   4   4    12108.62    12216.05    212.36 o 
   5   4   4      352.63      301.40     43.13 o 
   6   4   4       64.03       31.22     44.80 o 
   7   4   4     1351.08     1266.32    146.68 o 
  -8   5   4      628.06      791.78    143.27 o 
  -7   5   4       34.17      -34.42     71.08 o 
  -6   5   4       88.49       69.90     31.15 o 
  -5   5   4      675.37      616.32     46.03 o 
  -4   5   4     1484.46     1397.87     39.89 o 
  -3   5   4      771.30     1118.09     84.48 o 
  -2   5   4     2128.99     2173.77     38.50 o 
  -1   5   4     3281.38     3181.30     53.32 o 
   0   5   4     1291.92     1332.36     33.48 o 
   1   5   4      696.15      793.82     27.98 o 
   2   5   4     1184.59     1377.30     38.46 o 
   3   5   4      383.63      411.18     30.02 o 
   4   5   4       40.53      215.60     29.53 o 
   5   5   4       73.74        4.63     32.03 o 
   6   5   4        0.01      -26.42     55.17 o 
   7   5   4      398.53      272.59     83.54 o 
  -7   6   4      892.46      837.63    103.59 o 
  -6   6   4     2686.65     2425.30     91.94 o 
  -5   6   4     4656.75     4427.04    107.57 o 
  -4   6   4      250.89      283.60     19.56 o 
  -3   6   4    21594.06    21451.82    326.75 o 
  -2   6   4     2083.85     2207.90     42.51 o 
  -1   6   4     3251.34     3085.99     54.68 o 
   0   6   4    20785.71    19796.48    246.28 o 
   1   6   4       80.37       69.84     14.91 o 
   2   6   4    57854.84    56509.36    813.08 o 
   3   6   4     1981.69     1861.79     44.77 o 
   4   6   4     7879.45     7929.26    168.39 o 
   5   6   4      728.89      766.93     60.23 o 
   6   6   4     1035.91     1104.16    103.66 o 
   7   6   4     2292.53     2317.25    281.76 o 
  -7   7   4     1427.83     1531.27    377.87 o 
  -6   7   4     1073.32     1094.77     79.19 o 
  -5   7   4     2658.54     2511.91     69.67 o 
  -4   7   4     3279.62     3218.87     62.89 o 
  -3   7   4      851.40      932.83     34.13 o 
  -2   7   4    10228.91    10161.27    137.11 o 
  -1   7   4     2127.33     2049.98     43.33 o 
   0   7   4     3933.57     3841.53     65.21 o 
   1   7   4        2.49       66.19     15.82 o 
   2   7   4       10.50      143.83     20.37 o 
   3   7   4      164.69      202.13     21.87 o 
   4   7   4      354.26      445.98     50.74 o 
   5   7   4      111.98       25.80     37.66 o 
   6   7   4      468.71      434.11     78.69 o 
   7   7   4      272.90      242.03     99.48 o 
  -7   8   4      547.82      647.97    100.30 o 
  -6   8   4     1124.76     1102.91     80.74 o 
  -5   8   4     3923.24     3752.68    107.53 o 
  -4   8   4     3386.02     3322.01     73.76 o 
  -3   8   4     4322.26     4281.02     80.96 o 
  -2   8   4      988.30     1074.01     48.64 o 
  -1   8   4      359.14      516.47     27.60 o 
   0   8   4    10542.34    10293.72    141.47 o 
   1   8   4     1930.89     1798.60     46.08 o 
   2   8   4    18920.01    17843.51    282.61 o 
   3   8   4     3423.98     3453.69    113.90 o 
   4   8   4     1095.93     1051.42     58.57 o 
   5   8   4       76.74       77.42     48.30 o 
   6   8   4       62.12       69.66     75.53 o 
   7   8   4      992.27     1049.60    142.50 o 
  -7   9   4     1533.93     1379.88    178.75 o 
  -6   9   4      896.70      899.02    108.42 o 
  -5   9   4     5218.80     5320.41    141.41 o 
  -4   9   4    10212.32     9948.85    189.12 o 
  -3   9   4     2391.71     2474.34     54.16 o 
  -2   9   4     9524.79     9300.77    147.84 o 
  -1   9   4      445.62      447.69     25.91 o 
   0   9   4     2233.10     2226.86     61.53 o 
   1   9   4      737.19      929.68     40.87 o 
   2   9   4     1633.54     1591.28     52.38 o 
   3   9   4       25.96      100.77     27.89 o 
   4   9   4     1483.17     1362.53     80.79 o 
   5   9   4       99.06      105.58     44.88 o 
   6   9   4     1397.61     1332.65    144.53 o 
   7   9   4      288.72      146.89     95.09 o 
  -7  10   4       32.52      -40.90     65.25 o 
  -6  10   4     1818.47     2065.75    286.85 o 
  -5  10   4     1574.94     1393.57    106.78 o 
  -4  10   4     9377.67     9441.03    190.29 o 
  -3  10   4     1095.87     1175.27     47.39 o 
  -2  10   4     2116.64     2129.55     63.05 o 
  -1  10   4     8175.41     8070.61    134.17 o 
   0  10   4     2138.28     1947.31     58.66 o 
   1  10   4    23506.35    23478.67    403.25 o 
   2  10   4       42.01       35.67     22.23 o 
   3  10   4    13458.53    13382.12    252.48 o 
   4  10   4      325.99      255.49     51.03 o 
   5  10   4     2180.97     2471.15    124.68 o 
   6  10   4     2388.27     2074.30    170.46 o 
   7  10   4       47.34       38.82     85.92 o 
  -7  11   4      413.66      284.34     79.26 o 
  -6  11   4        1.23       27.30     46.04 o 
  -5  11   4      111.46       85.43     46.77 o 
  -4  11   4        3.27       33.08     28.24 o 
  -3  11   4       93.76       97.71     25.27 o 
  -2  11   4     2277.74     2343.10     52.21 o 
  -1  11   4       89.94      155.80     23.34 o 
   0  11   4     1806.11     1828.60     53.90 o 
   1  11   4     1643.72     1811.24     64.89 o 
   2  11   4     1093.97     1075.78     47.47 o 
   3  11   4      484.70      675.63     47.85 o 
   4  11   4        5.35      -29.82     42.37 o 
   5  11   4      199.08      229.85     60.76 o 
   6  11   4      302.78      345.09    166.69 o 
   7  11   4       30.85        8.08    120.66 o 
  -8  12   4       24.35      -21.12     97.79 o 
  -7  12   4      695.53      746.55    155.26 o 
  -6  12   4      873.51      792.62     82.40 o 
  -5  12   4      881.85      853.83     79.06 o 
  -4  12   4     7450.09     7250.19    160.95 o 
  -3  12   4      465.51      470.98     36.04 o 
  -2  12   4     5630.49     5729.46    105.28 o 
  -1  12   4     1921.45     1817.39     60.45 o 
   0  12   4      146.25      173.31     34.85 o 
   1  12   4    22875.58    22923.65    362.59 o 
   2  12   4      356.12      361.04     33.97 o 
   3  12   4    12076.67    12257.42    270.45 o 
   4  12   4      639.29      531.99     73.05 o 
   5  12   4     2093.01     2010.72    126.43 o 
   6  12   4      883.73      909.97    178.62 o 
   7  12   4        3.49     -108.97    116.93 o 
  -7  13   4      438.60      391.58     91.57 o 
  -6  13   4      970.51      819.07     86.72 o 
  -5  13   4      926.10     1039.23     86.21 o 
  -4  13   4     2147.50     2188.27     94.66 o 
  -3  13   4     6180.68     6009.32    141.07 o 
  -2  13   4      567.59      649.58     41.71 o 
  -1  13   4     6099.13     6046.24    113.28 o 
   0  13   4       68.04       48.68     24.69 o 
   1  13   4     1214.16     1452.06     59.78 o 
   2  13   4        5.79        3.44     32.78 o 
   3  13   4      520.90      603.54     76.30 o 
   4  13   4        6.68      -44.11     44.11 o 
   5  13   4      448.20      483.70     82.37 o 
   6  13   4        3.93      -64.64     75.38 o 
  -7  14   4      384.73      415.77    127.37 o 
  -6  14   4      721.31      734.01     85.80 o 
  -5  14   4      788.61      717.27     70.40 o 
  -4  14   4     1219.11     1266.07    113.66 o 
  -3  14   4     1784.87     1809.58     75.15 o 
  -2  14   4      191.69      184.12     35.36 o 
  -1  14   4      102.05      130.48     26.06 o 
   0  14   4      980.67      986.34     44.36 o 
   1  14   4     5422.08     5350.02    126.28 o 
   2  14   4     3443.04     3407.66    133.03 o 
   3  14   4      938.21      853.64     90.32 o 
   4  14   4      530.30      553.90     78.86 o 
   5  14   4       57.26        6.07     59.22 o 
   6  14   4       11.46      -74.81     74.81 o 
  -7  15   4      258.34      248.14    125.00 o 
  -6  15   4     1752.47     2000.44    200.93 o 
  -5  15   4      966.34     1028.56     91.04 o 
  -4  15   4     1300.77     1318.72     82.57 o 
  -3  15   4     6480.78     6526.29    155.39 o 
  -2  15   4       13.61      -27.64     27.64 o 
  -1  15   4     2552.81     2471.47     80.64 o 
   0  15   4      185.24      171.31     28.42 o 
   1  15   4     1056.49     1081.57     71.01 o 
   2  15   4       28.24       80.91     48.08 o 
   3  15   4       52.94      -32.41     46.10 o 
   4  15   4       83.66       41.41     85.02 o 
   5  15   4     1047.84      960.57    127.95 o 
   6  15   4       12.41      -74.60     74.60 o 
  -6  16   4      328.07      454.76     96.18 o 
  -5  16   4     1251.77     1355.56    103.98 o 
  -4  16   4      483.69      457.92     61.28 o 
  -3  16   4     5826.92     5924.20    148.96 o 
  -2  16   4     1921.26     1977.11     80.54 o 
  -1  16   4      600.11      668.19     49.59 o 
   0  16   4     4565.64     4258.23    117.01 o 
   1  16   4      513.01      365.89     53.36 o 
   2  16   4    10234.96     9913.12    240.69 o 
   3  16   4       47.49       43.06     53.07 o 
   4  16   4     4135.87     4326.31    184.44 o 
   5  16   4      436.22      485.44    107.30 o 
   6  16   4      154.10       50.91     90.18 o 
  -6  17   4        8.40      -91.70     91.70 o 
  -5  17   4        3.62      -51.99     56.06 o 
  -4  17   4        0.83      -44.20     44.20 o 
  -3  17   4      251.90      169.32     55.60 o 
  -2  17   4      905.52      857.58     62.99 o 
  -1  17   4       43.28       84.91     33.48 o 
   0  17   4     1523.21     1428.75     81.64 o 
   1  17   4      452.92      494.87     52.85 o 
   2  17   4      345.63      482.08     60.87 o 
   3  17   4      122.06       56.48     56.08 o 
   4  17   4       25.96       94.89     74.62 o 
   5  17   4      291.19      291.55     97.31 o 
  -6  18   4      188.73      167.38    123.76 o 
  -5  18   4     1476.57     1222.25    131.03 o 
  -4  18   4      102.35       49.02     57.39 o 
  -3  18   4     1346.84     1423.44     88.84 o 
  -2  18   4      161.44       96.46     37.00 o 
  -1  18   4      881.83     1017.98    101.48 o 
   0  18   4     4530.26     4755.82    148.11 o 
   1  18   4      416.45      330.68     55.18 o 
   2  18   4     5506.88     5491.36    297.71 o 
   3  18   4        0.96       36.18     67.17 o 
   4  18   4     1383.23     1394.83    213.17 o 
   5  18   4      284.65      256.33    101.71 o 
  -5  19   4     1428.09      993.95    172.72 o 
  -4  19   4     1873.97     1819.86    284.18 o 
  -3  19   4      563.90      591.96    128.86 o 
  -2  19   4     2265.69     2396.66    117.12 o 
  -1  19   4       32.17       49.47     40.83 o 
   0  19   4     2119.57     2062.83    101.88 o 
   1  19   4       24.72      -42.06     42.06 o 
   2  19   4       25.95       75.15     62.02 o 
   3  19   4       91.59       54.01     70.28 o 
   4  19   4      360.08      317.93    101.79 o 
   5  19   4        9.87      -59.64    133.70 o 
  -5  20   4      123.91      -90.96     90.96 o 
  -4  20   4      235.16      205.65    110.09 o 
  -3  20   4      274.41      168.37    101.89 o 
  -2  20   4      270.19      344.71     76.13 o 
  -1  20   4      180.99      110.26     51.74 o 
   0  20   4       11.63       82.76     68.42 o 
   1  20   4     2335.89     2283.57    120.69 o 
   2  20   4      505.85      358.49     82.65 o 
   3  20   4      289.92      368.02     92.67 o 
   4  20   4       37.47      -16.65    107.98 o 
  -4  21   4      609.98      617.81    147.25 o 
  -3  21   4        8.95      125.38    100.15 o 
  -1  21   4       73.09      113.71     65.81 o 
   0  21   4      739.48      700.60     84.21 o 
   1  21   4       52.10      158.44     66.46 o 
   2  21   4        1.04      -55.06     55.06 o 
   3  21   4        2.17       63.58     70.52 o 
  -3  22   4      145.97      196.95    116.06 o 
  -2  22   4     1206.97     1379.02    197.70 o 
  -1  22   4     1292.54     1204.19    128.84 o 
   0  22   4      194.48      -15.46     69.52 o 
   1  22   4     2332.82     2208.58    243.05 o 
   2  22   4      305.28      162.96    237.09 o 
  -2  23   4       30.08      109.84    111.58 o 
  -1  23   4      498.93      433.91    138.55 o 
   0  23   4       98.40      153.24     89.40 o 
   1  23   4      159.73      178.15     79.68 o 
   2  23   4        0.11       70.83    104.63 o 
   0  24   4      114.22       42.50     99.90 o 
   1  24   4     1028.46     1261.10    199.44 o 
   0  25   4        1.82       43.24    101.40 o 
  -8   1   5     1145.38     1043.76    118.92 o 
  -7   1   5        1.73       22.69     52.77 o 
  -6   1   5       24.78       36.38     51.03 o 
  -5   1   5        1.08      109.28     46.05 o 
  -4   1   5     9396.80     9244.85    137.97 o 
  -3   1   5     9495.83     9573.65    140.09 o 
  -2   1   5    27071.41    26510.68    343.56 o 
  -1   1   5      358.08      397.75     18.25 o 
   0   1   5    29933.26    30069.81    364.18 o 
   1   1   5    25412.72    24711.12    340.49 o 
   2   1   5      718.45      770.36     38.18 o 
   3   1   5    15373.51    15290.60    231.28 o 
   4   1   5      355.68      373.79     49.97 o 
   5   1   5    12501.47    12612.66    230.29 o 
   6   1   5       34.80      -43.55     44.64 o 
   7   1   5     1086.79     1023.17     96.18 o 
  -8   2   5      413.36      371.67    114.44 o 
  -7   2   5      831.12      891.82    102.26 o 
  -6   2   5     5767.33     5775.40    225.78 o 
  -5   2   5     4234.39     4107.98    124.45 o 
  -4   2   5     6281.83     6001.58    102.76 o 
  -3   2   5     8473.91     8043.99    167.68 o 
  -2   2   5     3001.16     2882.46     47.98 o 
  -1   2   5     1475.65     1542.37     34.77 o 
   0   2   5     4233.27     4172.27     67.32 o 
   1   2   5     7962.47     7708.57    104.59 o 
   2   2   5       91.85      144.90     19.23 o 
   3   2   5      174.59      278.75     26.81 o 
   4   2   5        2.02      -24.91     24.91 o 
   5   2   5      796.51      941.60     57.63 o 
   6   2   5      434.51      430.95     66.76 o 
   7   2   5      193.66      137.60     63.18 o 
  -8   3   5      629.16      812.16    110.73 o 
  -7   3   5      471.48      557.45     88.57 o 
  -6   3   5       80.50       74.60     35.02 o 
  -5   3   5     2403.53     2386.60     88.33 o 
  -4   3   5     8137.51     8084.72    172.70 o 
  -3   3   5     7307.07     7166.01    153.55 o 
  -2   3   5     6198.92     5887.34     96.77 o 
  -1   3   5    11228.68    11073.50    136.60 o 
   0   3   5     5521.77     5675.06     79.87 o 
   1   3   5     1437.39     1488.86     33.11 o 
   2   3   5     4352.21     4307.04     72.45 o 
   3   3   5     4690.53     4686.27     84.65 o 
   4   3   5     4560.08     4564.56    107.90 o 
   5   3   5     2004.73     1851.75     72.75 o 
   6   3   5      998.68     1018.16     88.68 o 
   7   3   5        2.80       29.87     59.32 o 
  -8   4   5     1225.84     1173.00    183.53 o 
  -7   4   5      967.73     1035.10    109.45 o 
  -6   4   5     1485.31     1327.29     70.86 o 
  -5   4   5     3183.14     3025.16    102.51 o 
  -4   4   5     6875.68     6664.31    149.23 o 
  -3   4   5     2689.34     2807.39     96.48 o 
  -2   4   5     3624.09     3402.20     65.82 o 
  -1   4   5     9200.35     8862.76    113.38 o 
   0   4   5     1971.54     2042.86     40.72 o 
   1   4   5     1087.00     1221.75     31.60 o 
   2   4   5        1.47       58.27     19.60 o 
   3   4   5        2.54       31.68     17.99 o 
   4   4   5       49.01      189.71     34.57 o 
   5   4   5        1.22      -34.16     34.16 o 
   6   4   5       22.08       98.02     68.63 o 
   7   4   5      554.08      552.31     96.95 o 
  -8   5   5      291.59      241.06    116.93 o 
  -7   5   5      538.22      437.68     93.19 o 
  -6   5   5      258.69      212.02     60.85 o 
  -5   5   5      690.83      758.50     45.74 o 
  -4   5   5      727.31      723.29     42.05 o 
  -3   5   5    28891.36    27952.61    521.47 o 
  -2   5   5      573.25      724.00     21.97 o 
  -1   5   5    22780.61    22144.77    274.36 o 
   0   5   5      640.81      632.89     25.31 o 
   1   5   5     7088.22     7043.72     97.86 o 
   2   5   5    25976.97    25069.15    442.14 o 
   3   5   5      896.59      923.14     37.60 o 
   4   5   5    18499.76    18287.28    279.88 o 
   5   5   5        9.68      -26.89     26.89 o 
   6   5   5     3335.61     3301.51    157.57 o 
   7   5   5       97.93       30.85     74.87 o 
  -8   6   5       20.04       33.18     99.78 o 
  -7   6   5      425.17      371.51    114.69 o 
  -6   6   5      225.57      129.40     53.88 o 
  -5   6   5      107.76      114.68     29.95 o 
  -4   6   5      775.75      831.06     41.94 o 
  -3   6   5      287.21      491.93     33.45 o 
  -2   6   5     2568.08     2577.97     46.44 o 
  -1   6   5     1126.83     1159.06     32.83 o 
   0   6   5     2331.98     2283.83     51.84 o 
   1   6   5      864.87      966.93     32.92 o 
   2   6   5      397.64      462.18     30.53 o 
   3   6   5      202.88      265.72     26.80 o 
   4   6   5      416.06      630.62     47.58 o 
   5   6   5      116.14       88.45     36.74 o 
   6   6   5       39.15      220.68     75.58 o 
   7   6   5        1.24      -57.13    125.94 o 
  -8   7   5       92.31       39.14    101.77 o 
  -7   7   5       37.90       96.70     75.74 o 
  -6   7   5       11.84      -26.69     32.62 o 
  -5   7   5      464.69      528.02     46.87 o 
  -4   7   5     1421.93     1422.59     74.66 o 
  -3   7   5    13916.67    13506.60    218.11 o 
  -2   7   5     8059.23     8187.80    120.16 o 
  -1   7   5    20757.36    20061.66    252.97 o 
   0   7   5     7997.69     7985.76    115.53 o 
   1   7   5     6409.86     6348.50    103.27 o 
   2   7   5    12749.27    12402.50    196.15 o 
   3   7   5      658.47      649.50     42.25 o 
   4   7   5     7341.01     7504.36    160.19 o 
   5   7   5      288.98      169.33     49.10 o 
   6   7   5     4384.98     4651.90    193.30 o 
   7   7   5      194.48       50.14     88.32 o 
  -8   8   5      667.11      634.84    163.77 o 
  -7   8   5     1872.48     1754.32    126.25 o 
  -6   8   5      704.11      743.91     60.06 o 
  -5   8   5    10275.02    10226.10    230.33 o 
  -4   8   5     7363.23     7296.24    150.70 o 
  -3   8   5     3022.64     3015.19     61.53 o 
  -2   8   5     3230.31     3112.72     59.22 o 
  -1   8   5     3289.80     3228.34     70.84 o 
   0   8   5     6252.18     6351.31    104.50 o 
   1   8   5        3.27       34.80     22.87 o 
   2   8   5     3031.93     2911.06     65.14 o 
   3   8   5       10.11      -33.17     33.17 o 
   4   8   5      111.49      117.38     36.34 o 
   5   8   5       65.08      182.96     62.40 o 
   6   8   5      730.78      711.47    119.17 o 
   7   8   5      210.31       91.27     96.67 o 
  -8   9   5      388.44      300.33    127.99 o 
  -7   9   5      360.71      251.75     63.58 o 
  -6   9   5        9.06       20.23     44.18 o 
  -5   9   5      916.01     1049.00     71.21 o 
  -4   9   5     5089.66     4907.30    119.53 o 
  -3   9   5     3490.10     3518.21     75.20 o 
  -2   9   5     7117.93     7010.68    119.39 o 
  -1   9   5     2154.76     2189.74     65.17 o 
   0   9   5     8106.29     7936.35    125.53 o 
   1   9   5      787.48      879.14     38.83 o 
   2   9   5       46.66       90.94     21.45 o 
   3   9   5     5778.69     5694.16    158.65 o 
   4   9   5     1304.72     1351.21     83.38 o 
   5   9   5     2878.28     2773.72    138.56 o 
   6   9   5       72.51       44.58     78.97 o 
   7   9   5      253.48      227.76    104.07 o 
  -8  10   5       65.72      180.42    119.16 o 
  -7  10   5      806.01      818.44     87.48 o 
  -6  10   5      241.38      228.40     56.12 o 
  -5  10   5     2945.69     2764.97    119.87 o 
  -4  10   5     1650.18     1640.43     70.24 o 
  -3  10   5     3305.02     3282.42     69.82 o 
  -2  10   5     1650.86     1689.35     48.42 o 
  -1  10   5      157.41      305.31     31.62 o 
   0  10   5     3408.19     3509.96     78.29 o 
   1  10   5        8.09       60.10     22.21 o 
   2  10   5     1117.69     1115.33     47.17 o 
   3  10   5       34.20      128.12     43.16 o 
   4  10   5        3.64      -36.50     38.99 o 
   5  10   5       48.21      252.53     81.65 o 
   6  10   5      411.86      484.85    118.17 o 
  -8  11   5      935.56      940.02    187.63 o 
  -7  11   5       20.91      -55.26     57.74 o 
  -6  11   5        7.49       32.24     47.91 o 
  -5  11   5       76.84       62.43     48.51 o 
  -4  11   5     6016.08     6001.30    328.90 o 
  -3  11   5      693.62      737.33     34.50 o 
  -2  11   5     8140.17     8188.98    138.82 o 
  -1  11   5       18.49      -16.66     18.80 o 
   0  11   5    19878.56    19443.06    377.73 o 
   1  11   5    11257.50    11104.90    181.46 o 
   2  11   5     1332.42     1362.06     60.14 o 
   3  11   5     8629.22     8528.72    212.99 o 
   4  11   5        0.85      -37.29     43.38 o 
   5  11   5     6647.74     7001.78    296.45 o 
   6  11   5      381.56      245.12     97.39 o 
  -7  12   5        6.77       10.43     64.49 o 
  -6  12   5      215.99      143.39     58.14 o 
  -5  12   5      215.32       99.77     62.83 o 
  -4  12   5     3958.07     4016.28    159.12 o 
  -3  12   5      357.48      331.64     38.30 o 
  -2  12   5       23.02       37.90     21.10 o 
  -1  12   5     1630.82     1703.46     53.51 o 
   0  12   5      226.42      244.29     32.52 o 
   1  12   5     1460.91     1577.72     57.26 o 
   2  12   5        0.73       12.60     27.87 o 
   3  12   5      178.69      185.75     58.77 o 
   4  12   5      231.94      200.21     61.31 o 
   5  12   5       53.40      368.63    167.75 o 
   6  12   5        7.52     -105.12    105.12 o 
  -7  13   5       24.67       80.82     74.43 o 
  -6  13   5        4.06       38.19     52.64 o 
  -5  13   5        5.45      -40.01     40.01 o 
  -4  13   5     1887.14     1910.54     91.11 o 
  -3  13   5     1874.09     1809.52     72.06 o 
  -2  13   5     9210.69     9281.64    169.89 o 
  -1  13   5      297.47      308.31     31.48 o 
   0  13   5     2080.52     2081.93     67.50 o 
   1  13   5     2791.68     2787.22     78.34 o 
   2  13   5        6.16      -14.97     32.48 o 
   3  13   5     4389.53     4304.90    168.48 o 
   4  13   5       81.98       62.02     53.63 o 
   5  13   5     3311.36     3646.19    273.62 o 
   6  13   5       64.50      -43.51     80.92 o 
  -7  14   5      449.43      384.17    125.94 o 
  -6  14   5     3136.30     3250.34    178.29 o 
  -5  14   5      451.38      486.23     91.52 o 
  -4  14   5     3752.57     3684.51    128.11 o 
  -3  14   5     3807.42     3757.49    107.32 o 
  -2  14   5     2192.28     2305.76     95.84 o 
  -1  14   5     3806.11     3739.56     92.43 o 
   0  14   5      436.99      465.01     39.68 o 
   1  14   5     3282.32     3279.74     87.41 o 
   2  14   5      539.23      475.31     54.47 o 
   3  14   5       74.84      -45.98     49.73 o 
   4  14   5        2.86        6.49     55.84 o 
   5  14   5      103.43       29.32     77.05 o 
   6  14   5        3.54       -3.63     88.79 o 
  -7  15   5      213.35      129.54     94.75 o 
  -6  15   5       41.22      114.60     69.32 o 
  -5  15   5      173.91       87.80     56.42 o 
  -4  15   5      341.72      364.56     68.04 o 
  -3  15   5     6410.13     6226.09    173.45 o 
  -2  15   5      211.88      226.79     38.80 o 
  -1  15   5     3281.47     3370.73    103.05 o 
   0  15   5       64.01       51.36     27.75 o 
   1  15   5      704.79      762.31     57.84 o 
   2  15   5     2954.30     2943.73    152.61 o 
   3  15   5       10.38       -3.50     50.31 o 
   4  15   5     3853.23     4118.85    181.76 o 
   5  15   5       45.49       49.06     87.28 o 
  -7  16   5       33.48      -22.99    107.36 o 
  -6  16   5      988.50     1147.01    123.95 o 
  -5  16   5      163.64      160.77     67.78 o 
  -4  16   5     1638.60     1764.70     96.12 o 
  -3  16   5      431.62      513.73     61.51 o 
  -2  16   5       14.02      -29.62     29.62 o 
  -1  16   5      152.47      192.48     38.02 o 
   0  16   5      133.42      100.33     40.06 o 
   1  16   5     3109.86     2965.91    136.70 o 
   2  16   5        0.82       20.42     51.15 o 
   3  16   5      187.55      143.30     66.52 o 
   4  16   5      115.36      233.32     87.12 o 
   5  16   5      317.40      262.87     99.30 o 
  -6  17   5        2.73      -15.25     66.45 o 
  -5  17   5      721.04      637.50    122.15 o 
  -4  17   5      258.33      301.05     65.76 o 
  -3  17   5     1945.57     1886.43     96.77 o 
  -2  17   5        0.12      -11.06     31.37 o 
  -1  17   5     5695.79     5704.34    183.92 o 
   0  17   5     1347.05     1408.62     83.37 o 
   1  17   5     4138.61     3945.22    150.91 o 
   2  17   5     4493.76     4474.95    180.58 o 
   3  17   5       49.99       22.17     59.20 o 
   4  17   5     3187.98     3274.81    222.67 o 
   5  17   5      121.45       36.58     86.65 o 
  -6  18   5      312.29      180.33     84.83 o 
  -5  18   5     1363.78     1695.87    171.73 o 
  -4  18   5       37.50       44.83     71.51 o 
  -3  18   5      942.26     1184.40    105.05 o 
  -2  18   5      746.79      716.84     58.79 o 
  -1  18   5        6.73      105.55     42.32 o 
   0  18   5     1903.54     1876.94     94.15 o 
   1  18   5       62.01       82.12     45.24 o 
   2  18   5      399.42      517.87     93.85 o 
   3  18   5       33.35      -21.43     68.56 o 
   4  18   5       50.54      135.09     86.73 o 
   5  18   5       21.00     -120.78    120.78 o 
  -5  19   5       72.34      121.73     81.14 o 
  -4  19   5       42.07       70.95     86.55 o 
  -3  19   5     1375.30     1579.76    184.77 o 
  -2  19   5      805.89      642.97     96.46 o 
  -1  19   5     1015.49      907.65     84.30 o 
   0  19   5       44.55       95.38     47.36 o 
   1  19   5       65.39       28.11     52.39 o 
   2  19   5      961.85      860.92    222.80 o 
   3  19   5       33.31       95.35     77.90 o 
   4  19   5      956.86     1059.42    148.86 o 
  -5  20   5     2192.98     2247.47    234.23 o 
  -4  20   5      514.99      526.24    144.39 o 
  -3  20   5     1139.13     1470.11    202.91 o 
  -2  20   5     1710.59     1716.64    208.38 o 
  -1  20   5      429.30      637.63    151.75 o 
   0  20   5     1862.80     1760.21    112.15 o 
   1  20   5       63.22      -14.67     56.56 o 
   2  20   5      507.11      556.66    111.77 o 
   3  20   5       60.28      -25.85     91.45 o 
  -4  21   5      726.20      689.88    165.02 o 
  -3  21   5      154.34       74.43     95.93 o 
  -2  21   5     1535.21     2058.72    236.71 o 
  -1  21   5        3.53        4.11     62.53 o 
   0  21   5     1144.91     1298.33    235.47 o 
   1  21   5      930.79      757.69    108.60 o 
   2  21   5      269.76      119.64    105.99 o 
  -3  22   5        4.35       59.02    109.35 o 
  -2  22   5      139.42       39.14     99.41 o 
  -1  22   5       64.83      -41.25     89.47 o 
   0  22   5      657.96      608.77    103.69 o 
   1  22   5      493.39      369.74     91.98 o 
   2  22   5      127.76      -72.32     87.11 o 
   0  23   5     1108.38     1111.74    175.33 o 
   1  23   5      656.40      641.05    152.71 o 
   1  24   5      461.18      285.67    131.71 o 
  -9   0   6        0.09      -96.05     96.05 o 
  -8   0   6     1605.97     1627.54    199.44 o 
  -7   0   6      285.88      336.99    108.48 o 
  -6   0   6     1946.09     1797.53    164.52 o 
  -5   0   6     5846.82     5704.51    149.25 o 
  -4   0   6        2.06       79.67     17.84 o 
  -3   0   6     2734.23     2626.30     80.58 o 
  -2   0   6    20354.38    20365.51    456.20 o 
  -1   0   6       52.25       38.91     18.57 o 
   0   0   6    64094.34    63849.75   1296.11 o 
   1   0   6     1499.42     1449.65     51.99 o 
   2   0   6    18418.68    17877.83    610.90 o 
   3   0   6      726.52      857.17     68.46 o 
   4   0   6      480.22      443.33     71.56 o 
   5   0   6    11316.08    11460.91    311.14 o 
   6   0   6       51.97      -43.58     71.55 o 
   7   0   6     2962.10     2498.72    286.54 o 
  -9   1   6      209.83       -8.33    111.71 o 
  -8   1   6       43.04      178.92     72.44 o 
  -7   1   6      165.38       84.12     59.30 o 
  -6   1   6     1647.89     1463.31    110.32 o 
  -5   1   6     1841.64     1858.19     57.05 o 
  -4   1   6     2287.70     2199.34     46.39 o 
  -3   1   6     4409.46     4331.21     81.18 o 
  -2   1   6     4698.38     4840.97     76.66 o 
  -1   1   6        9.27       88.58     14.51 o 
   0   1   6     1693.43     1754.43     43.29 o 
   1   1   6     3820.46     3660.81     61.35 o 
   2   1   6      730.12      856.71     44.18 o 
   3   1   6       90.03      103.87     27.76 o 
   4   1   6        2.93      -29.98     29.98 o 
   6   1   6      237.08      188.36     61.81 o 
   7   1   6       22.84      156.12     69.65 o 
  -9   2   6      104.81       76.29    119.16 o 
  -8   2   6     1242.29     1120.26    119.59 o 
  -7   2   6      893.33      947.57    104.54 o 
  -6   2   6     2697.99     2709.06    111.81 o 
  -5   2   6     1108.52     1169.61     62.07 o 
  -4   2   6      256.83      340.71     31.64 o 
  -3   2   6       28.04       30.75     19.04 o 
  -2   2   6     9126.61     9197.16    133.73 o 
  -1   2   6     5037.48     4718.74     73.90 o 
   0   2   6    28318.77    28165.39    347.05 o 
   1   2   6     3439.96     3407.67     56.26 o 
   2   2   6     3792.88     3539.81     77.60 o 
   3   2   6     1067.09     1166.00     37.56 o 
   4   2   6      337.05      290.61     40.07 o 
   5   2   6     4300.98     4379.84    129.84 o 
   6   2   6      537.16      494.30     94.02 o 
   7   2   6      977.13      955.50    119.04 o 
  -9   3   6      510.70      667.02    176.70 o 
  -8   3   6      726.74      746.32    107.01 o 
  -7   3   6     1522.19     1649.48    129.78 o 
  -6   3   6     3808.93     3923.71    134.99 o 
  -5   3   6     4131.98     3955.64    106.50 o 
  -4   3   6     6204.43     5954.85    137.90 o 
  -3   3   6     5989.96     5989.03    121.48 o 
  -2   3   6    14849.61    14507.41    184.66 o 
  -1   3   6    10469.10    10556.38    142.15 o 
   0   3   6     8648.24     8596.93    115.28 o 
   1   3   6     3411.81     3530.49     63.46 o 
   2   3   6       37.46       72.49     20.49 o 
   3   3   6      126.44      174.95     21.77 o 
   4   3   6        3.10      -28.85     28.85 o 
   5   3   6        0.80       15.27     47.51 o 
   6   3   6      160.19      225.85     73.79 o 
   7   3   6      196.74       98.44    109.87 o 
  -9   4   6      453.67      725.05    184.52 o 
  -8   4   6      534.93      522.86     95.73 o 
  -7   4   6     2477.48     2473.67    146.24 o 
  -6   4   6      900.11      945.77     92.86 o 
  -5   4   6      401.76      398.31     38.58 o 
  -4   4   6      243.50      267.10     31.53 o 
  -3   4   6     2791.45     2813.63     81.90 o 
  -2   4   6       69.07      148.72     18.14 o 
  -1   4   6    23143.73    22690.66    282.48 o 
   0   4   6     5673.51     5667.41     83.69 o 
   1   4   6    19177.35    18918.39    228.45 o 
   2   4   6     1109.82     1151.32     40.96 o 
   3   4   6     2009.92     2054.08     54.58 o 
   4   4   6     3502.79     3538.67     98.22 o 
   5   4   6        8.71      -42.58     42.58 o 
   6   4   6     2958.80     3102.30    137.64 o 
   7   4   6      156.28      143.34     80.92 o 
  -8   5   6      100.48      -27.71     90.46 o 
  -7   5   6      252.76      266.65     70.81 o 
  -6   5   6      244.36      218.63     45.72 o 
  -5   5   6      667.57      743.34     48.50 o 
  -4   5   6     3112.49     3046.10     88.93 o 
  -3   5   6      179.21      247.28     28.65 o 
  -2   5   6        2.31       -1.77     12.64 o 
  -1   5   6     3676.98     3712.19     70.29 o 
   0   5   6      906.91      949.73     34.89 o 
   1   5   6      276.44      372.59     32.11 o 
   2   5   6        9.50      -18.66     18.66 o 
   3   5   6      362.34      464.94     31.49 o 
   4   5   6      439.27      607.28     49.32 o 
   5   5   6        6.50      -54.27     54.27 o 
   6   5   6        0.84      144.99     74.99 o 
   7   5   6       30.57       64.74    151.47 o 
  -8   6   6      100.75       32.56     99.16 o 
  -7   6   6     1311.68     1370.80    119.29 o 
  -6   6   6     1023.18     1135.69     75.83 o 
  -5   6   6     2134.90     2162.91     92.86 o 
  -4   6   6     1122.59     1004.61     47.98 o 
  -3   6   6     7787.74     7477.12    134.71 o 
  -2   6   6      704.23      894.69     30.89 o 
  -1   6   6    32125.54    31685.15    445.08 o 
   0   6   6        4.71        4.47     18.39 o 
   1   6   6    21533.50    21355.52    272.12 o 
   2   6   6      136.51      229.22     25.98 o 
   3   6   6     6443.90     6484.36    122.63 o 
   4   6   6     8423.73     8266.71    176.98 o 
   5   6   6       59.85      -36.45     43.19 o 
   6   6   6     4342.85     4334.14    195.56 o 
  -8   7   6      570.14      544.25    153.58 o 
  -7   7   6      898.00      991.42    115.61 o 
  -6   7   6      842.77      889.17     63.89 o 
  -5   7   6     3383.63     3290.88    123.52 o 
  -4   7   6      862.98      833.79     60.64 o 
  -3   7   6     3317.35     3381.07     77.08 o 
  -2   7   6     2499.65     2427.18     56.42 o 
  -1   7   6    10474.45    10246.63    197.46 o 
   0   7   6     3033.09     3035.36     82.49 o 
   1   7   6        2.46       53.40     22.55 o 
   2   7   6      536.56      554.97     34.69 o 
   3   7   6        4.42       44.70     27.22 o 
   4   7   6      293.17      295.02     44.32 o 
   5   7   6       46.91       -8.79     63.34 o 
   6   7   6       54.29      122.91     78.69 o 
  -8   8   6      254.08      229.13    119.54 o 
  -7   8   6      846.10      754.97    105.30 o 
  -6   8   6     2054.23     2098.35     89.19 o 
  -5   8   6      833.06     1027.20     63.61 o 
  -4   8   6        7.86       71.92     41.42 o 
  -3   8   6      595.83      647.28     34.97 o 
  -2   8   6     2878.03     2714.08     55.30 o 
  -1   8   6    12227.51    12221.01    209.80 o 
   0   8   6     3350.44     3316.26     82.51 o 
   1   8   6     7745.47     7802.93    153.50 o 
   2   8   6     1145.47     1190.18     63.65 o 
   3   8   6      193.09      237.78     37.62 o 
   4   8   6      824.95      775.84     58.05 o 
   5   8   6      379.32      353.49     78.02 o 
   6   8   6     1723.41     1793.84    170.98 o 
  -8   9   6      401.81      499.27    148.49 o 
  -7   9   6      984.60     1093.89    184.65 o 
  -6   9   6     1556.83     1747.76    104.68 o 
  -5   9   6     7285.57     7216.82    180.35 o 
  -4   9   6     4107.68     4388.58    123.76 o 
  -3   9   6     4743.48     4708.78     88.29 o 
  -2   9   6      422.73      444.47     25.93 o 
  -1   9   6     8308.20     8263.87    142.20 o 
   0   9   6     4367.91     4233.64     89.32 o 
   1   9   6      509.38      582.15     34.23 o 
   2   9   6     2964.78     3007.05    134.10 o 
   3   9   6        5.08      -34.12     34.12 o 
   4   9   6       36.59       -3.25     32.97 o 
   5   9   6      567.55      582.86    109.89 o 
   6   9   6      132.29       56.22     88.74 o 
  -8  10   6     1294.16     1083.04    191.36 o 
  -7  10   6      644.74      778.06    182.60 o 
  -6  10   6      572.59      564.35     73.09 o 
  -5  10   6      770.17      728.87     74.08 o 
  -4  10   6      396.72      430.18     45.39 o 
  -3  10   6        9.06       -8.65     19.40 o 
  -2  10   6     2156.92     2203.02     58.09 o 
  -1  10   6      431.91      342.47     34.76 o 
   0  10   6    31316.22    30375.97    630.92 o 
   1  10   6      241.45      247.14     28.72 o 
   2  10   6     3026.47     2990.69     90.70 o 
   3  10   6     1022.25     1074.76     91.45 o 
   4  10   6      319.74      331.39     64.85 o 
   5  10   6     3408.43     3162.76    272.62 o 
   6  10   6       10.54      -59.23     98.35 o 
  -8  11   6        1.47       95.31    122.89 o 
  -7  11   6       52.72       53.66     64.19 o 
  -6  11   6      159.46       84.93     51.84 o 
  -5  11   6      163.95      127.63     50.86 o 
  -4  11   6     1344.21     1327.09     88.38 o 
  -3  11   6      808.69      845.94     45.18 o 
  -2  11   6      133.38      165.07     25.28 o 
  -1  11   6      301.99      314.98     35.47 o 
   0  11   6      790.75      897.21     48.23 o 
   1  11   6       36.39       29.44     23.84 o 
   2  11   6        6.11       26.63     33.73 o 
   3  11   6     1208.63     1189.17     70.24 o 
   4  11   6      592.15      611.01     68.24 o 
   5  11   6        1.22      141.60     95.43 o 
   6  11   6       10.49      -33.35     76.41 o 
  -7  12   6       45.02      -59.92     62.34 o 
  -6  12   6     1017.86     1037.80     94.18 o 
  -5  12   6     1016.08     1014.50    120.89 o 
  -4  12   6       55.72      172.11     51.73 o 
  -3  12   6        0.20      -22.68     24.93 o 
  -2  12   6     8535.62     8569.51    160.95 o 
  -1  12   6      139.96      138.72     31.11 o 
   0  12   6    12509.67    12117.60    236.86 o 
   1  12   6        0.42       28.28     26.49 o 
   2  12   6     5170.43     5180.92    135.83 o 
   3  12   6     2086.40     2021.42    120.73 o 
   4  12   6     1208.58     1105.02     90.75 o 
   5  12   6     4665.74     5101.32    356.25 o 
   6  12   6        4.49      -60.83     82.68 o 
  -7  13   6      620.36      532.30    101.43 o 
  -6  13   6     1374.80     1722.65    137.11 o 
  -5  13   6      418.30      425.04     69.49 o 
  -4  13   6     4645.87     4623.27    165.40 o 
  -3  13   6      803.98      923.60     68.94 o 
  -2  13   6     4341.25     4563.23    104.13 o 
  -1  13   6     1986.05     1958.72     94.39 o 
   0  13   6     1700.35     1653.63     63.88 o 
   1  13   6     1404.70     1388.36     59.35 o 
   2  13   6       64.31      143.75     40.01 o 
   3  13   6      551.46      551.19     66.71 o 
   4  13   6      186.72      195.82     68.03 o 
   5  13   6       36.67      151.18     86.91 o 
  -7  14   6      423.64      330.99    240.13 o 
  -6  14   6      575.83      717.97    104.56 o 
  -5  14   6      435.25      543.47     76.46 o 
  -4  14   6      234.01      230.13     70.06 o 
  -3  14   6     1191.92     1292.46     79.22 o 
  -2  14   6     1959.78     1969.15     74.72 o 
  -1  14   6     1531.48     1517.84     66.17 o 
   0  14   6     2847.21     2931.03     92.65 o 
   1  14   6     1693.42     1651.27    106.64 o 
   2  14   6      736.64      819.07     77.35 o 
   3  14   6      148.72      145.70     63.54 o 
   4  14   6      210.77      204.50     72.13 o 
   5  14   6      590.62      647.17    268.77 o 
  -7  15   6      356.75      427.23    140.04 o 
  -6  15   6     2073.02     2257.48    391.35 o 
  -5  15   6      671.50      766.50    100.64 o 
  -4  15   6     2591.89     2661.60    110.61 o 
  -3  15   6      583.77      597.86     63.20 o 
  -2  15   6     4166.10     4199.48    115.42 o 
  -1  15   6      346.83      345.07     41.48 o 
   0  15   6     1554.01     1462.08     69.08 o 
   1  15   6     3069.66     2925.45    112.05 o 
   2  15   6       90.12       80.93     47.44 o 
   3  15   6      239.14      335.97     62.78 o 
   4  15   6      195.98      196.92     88.78 o 
   5  15   6       21.03      -39.35     81.38 o 
  -7  16   6      724.24      706.72    146.87 o 
  -6  16   6      176.23      119.09     75.26 o 
  -5  16   6       40.13      -54.83     54.83 o 
  -4  16   6       41.96        9.97     47.93 o 
  -3  16   6      715.71      763.01     70.75 o 
  -2  16   6      242.74      258.74     41.80 o 
  -1  16   6     6170.01     6210.75    176.50 o 
   0  16   6      131.92      124.68     39.30 o 
   1  16   6     5119.60     5197.27    196.14 o 
   2  16   6      882.28      791.11     91.91 o 
   3  16   6     1425.64     1234.03    112.21 o 
   4  16   6     1969.28     1927.87    226.09 o 
   5  16   6      170.78      208.01    155.32 o 
  -6  17   6       32.40      -61.91     65.80 o 
  -5  17   6      129.99      225.80     78.42 o 
  -4  17   6      685.59      818.95    103.18 o 
  -3  17   6      440.38      427.98     69.88 o 
  -2  17   6       16.88      -36.23     51.65 o 
  -1  17   6      240.07      308.56     58.22 o 
   0  17   6      188.49      187.41     47.20 o 
   1  17   6      207.50      231.55     85.39 o 
   2  17   6       78.29       70.98     64.18 o 
   3  17   6      350.92      282.12     87.16 o 
   4  17   6      568.56      573.43    149.67 o 
   5  17   6       21.81      135.94    149.23 o 
  -6  18   6      152.16      116.10     81.95 o 
  -5  18   6       31.20       40.42     67.97 o 
  -4  18   6      103.32       14.31    101.83 o 
  -3  18   6      204.83      339.86    111.83 o 
  -2  18   6      172.64      200.37     65.36 o 
  -1  18   6     3848.64     3840.71    133.60 o 
   0  18   6       59.20       23.18     41.77 o 
   1  18   6     4071.69     3864.06    209.46 o 
   2  18   6      311.76      202.22    180.18 o 
   3  18   6      452.83      380.03     98.99 o 
   4  18   6      942.57      784.02    135.34 o 
  -6  19   6      538.87      618.44    158.06 o 
  -5  19   6     2391.90     2823.98    293.56 o 
  -4  19   6      218.76      209.84     80.77 o 
  -3  19   6     2773.80     3007.31    226.40 o 
  -2  19   6      566.61      773.01    154.45 o 
  -1  19   6     1115.61     1175.85    105.12 o 
   0  19   6      794.36      741.64     96.05 o 
   1  19   6      150.72      234.02     85.74 o 
   2  19   6      816.22      609.99    141.90 o 
   3  19   6       60.63       22.99     91.58 o 
   4  19   6      248.92      202.42    159.30 o 
  -5  20   6      332.70      719.96    156.81 o 
  -4  20   6        6.61       12.92     92.20 o 
  -3  20   6      237.17      357.62    123.14 o 
  -2  20   6      695.90      843.47    172.35 o 
  -1  20   6      248.17      184.61    108.66 o 
   0  20   6     1062.29     1106.95     95.19 o 
   1  20   6       54.19        3.68     72.57 o 
   2  20   6      632.66      625.48    199.00 o 
   3  20   6        3.00       -1.12     95.31 o 
  -3  21   6      977.57      989.47    183.28 o 
  -2  21   6      207.65      226.52    119.54 o 
  -1  21   6     2085.51     2064.68    242.18 o 
   0  21   6      447.02      401.34     89.63 o 
   1  21   6      133.84       92.54     70.77 o 
   2  21   6      251.41      184.03     79.20 o 
  -2  22   6      661.31      480.26    152.84 o 
  -1  22   6        1.28        0.99    100.53 o 
   0  22   6     2159.23     1897.06    239.94 o 
   1  22   6      157.54       37.03     97.54 o 
   2  22   6     1260.68     1075.46    181.29 o 
   1  23   6      156.42       31.19    102.76 o 
  -9   1   7      339.70      331.92     95.59 o 
  -8   1   7      322.69      230.47     75.79 o 
  -7   1   7       18.71       47.85     57.10 o 
  -6   1   7     2854.36     2756.28    147.35 o 
  -5   1   7     5420.99     5368.95    154.01 o 
  -4   1   7     3505.03     3214.12     79.99 o 
  -3   1   7     2333.67     2276.23     54.15 o 
  -2   1   7       51.30       97.47     20.72 o 
  -1   1   7     2503.46     2397.97     53.42 o 
   0   1   7    18835.13    18425.27    238.99 o 
   1   1   7      464.75      472.54     28.68 o 
   2   1   7    19563.65    18977.54    383.33 o 
   3   1   7      393.16      417.75     42.41 o 
   4   1   7     7339.73     7149.37    156.44 o 
   5   1   7     1687.90     1565.69    176.11 o 
   6   1   7      427.54      496.92     81.21 o 
   7   1   7     1026.44      673.86    150.14 o 
  -9   2   7      385.00      461.79    106.57 o 
  -8   2   7      378.70      364.03    146.81 o 
  -7   2   7      747.94      739.35     97.26 o 
  -6   2   7     3102.88     3060.71    156.06 o 
  -5   2   7     6635.55     6641.03    183.58 o 
  -4   2   7     4249.11     4099.33     95.11 o 
  -3   2   7     7496.23     7318.30    145.77 o 
  -2   2   7     7972.14     7634.37    114.86 o 
  -1   2   7     1964.37     1939.31     45.52 o 
   0   2   7     3252.94     3311.47     64.63 o 
   1   2   7     4205.62     4162.48     71.25 o 
   2   2   7     1228.62     1346.75     56.21 o 
   3   2   7      103.59       63.21     39.71 o 
   4   2   7       28.52      100.33     37.24 o 
   5   2   7        6.45      -14.10     45.86 o 
   6   2   7      234.53      163.95     64.05 o 
   7   2   7       23.44     -118.17    152.96 o 
  -9   3   7        2.37        2.11    114.07 o 
  -8   3   7       91.25       30.70     65.85 o 
  -7   3   7      531.58      707.97     95.90 o 
  -6   3   7     1650.52     1883.75    144.39 o 
  -5   3   7     2264.81     2351.52     93.71 o 
  -4   3   7     3999.25     3978.40     94.67 o 
  -3   3   7     5005.95     4708.01    105.30 o 
  -2   3   7      923.38      938.17     30.92 o 
  -1   3   7     2384.24     2264.59     49.69 o 
   0   3   7     4483.97     4440.66     72.59 o 
   1   3   7    10578.58    10525.51    147.72 o 
   2   3   7     2727.68     2671.15     70.63 o 
   3   3   7     2128.35     2184.10     78.34 o 
   4   3   7     1428.26     1242.94     66.25 o 
   5   3   7      164.66       73.18     50.16 o 
   6   3   7      407.10      281.03     72.44 o 
   7   3   7      174.73       56.04    166.76 o 
  -8   4   7      380.36      366.43    108.73 o 
  -7   4   7     2036.37     1923.80    203.72 o 
  -6   4   7     1554.81     1558.86    117.09 o 
  -5   4   7     1554.67     1492.13     77.07 o 
  -4   4   7     3182.36     3214.14     94.05 o 
  -3   4   7     1699.27     1629.04     56.82 o 
  -2   4   7     8818.18     8816.09    132.96 o 
  -1   4   7     9166.34     9116.31    130.35 o 
   0   4   7     5664.93     5692.59     86.89 o 
   1   4   7       71.98      149.71     28.07 o 
   2   4   7       60.96       56.16     25.06 o 
   3   4   7      310.98      490.25     38.01 o 
   4   4   7        2.87      -31.17     31.17 o 
   5   4   7      101.17      170.84     56.55 o 
   6   4   7        4.09      -19.62     59.26 o 
   7   4   7       37.53      -86.61    154.33 o 
  -8   5   7       52.81       45.11     93.82 o 
  -7   5   7     1050.04     1136.81    114.04 o 
  -6   5   7      545.37      531.02     94.64 o 
  -5   5   7     4834.00     4895.02    177.18 o 
  -4   5   7     4730.97     4563.16    120.16 o 
  -3   5   7      177.40      149.13     23.15 o 
  -2   5   7     5310.64     5341.09     90.91 o 
  -1   5   7     7346.84     7484.04    112.81 o 
   0   5   7      367.34      355.62     26.25 o 
   1   5   7    14056.15    13920.29    201.23 o 
   2   5   7      371.45      415.60     31.18 o 
   3   5   7    18795.54    18544.85    507.71 o 
   4   5   7     1430.56     1287.43     66.50 o 
   5   5   7     2314.69     2258.60    118.97 o 
   6   5   7      944.65      801.36     94.54 o 
  -8   6   7      174.37      200.93    113.57 o 
  -7   6   7        0.48      -50.21     50.21 o 
  -6   6   7      324.19      381.79     55.25 o 
  -5   6   7      339.37      383.75     49.55 o 
  -4   6   7       16.35       18.60     24.72 o 
  -3   6   7      847.08      793.95     35.74 o 
  -2   6   7      176.86      191.15     21.26 o 
  -1   6   7     1905.24     1884.39     52.41 o 
   0   6   7        0.02      -18.51     18.51 o 
   1   6   7      215.02      320.50     29.73 o 
   2   6   7       61.60       46.59     23.77 o 
   4   6   7      301.00      322.72     44.36 o 
   5   6   7        0.54      -26.85     48.90 o 
   6   6   7       20.76       20.42     73.23 o 
  -8   7   7      105.16       19.38    106.49 o 
  -7   7   7      434.83      318.48    118.29 o 
  -6   7   7     1677.68     1785.32     85.14 o 
  -5   7   7     4287.98     4208.31    125.12 o 
  -4   7   7     1917.84     1761.10     73.54 o 
  -3   7   7      821.11      734.26     38.65 o 
  -2   7   7     1669.98     1681.81     45.79 o 
  -1   7   7     2955.60     2961.15     72.53 o 
   0   7   7       63.53       36.71     24.88 o 
   1   7   7    12848.35    12806.92    277.71 o 
   2   7   7     1248.28     1286.99     54.98 o 
   3   7   7    11507.34    11472.32    197.94 o 
   4   7   7      113.59       53.64     36.28 o 
   5   7   7      779.73      706.15     97.53 o 
   6   7   7      698.21      606.45    229.63 o 
  -8   8   7      575.60      437.02    140.04 o 
  -7   8   7     1196.92     1271.17    187.38 o 
  -6   8   7     2951.19     3065.15    110.80 o 
  -5   8   7     3082.67     2986.71    103.55 o 
  -4   8   7     4708.50     4691.41    163.08 o 
  -3   8   7     4755.77     4807.68    103.41 o 
  -2   8   7     2333.69     2193.90     54.48 o 
  -1   8   7    12508.69    12200.39    196.14 o 
   0   8   7     1921.95     1840.11     63.43 o 
   1   8   7     1017.06     1081.24     51.37 o 
   2   8   7     1223.47     1242.21     68.83 o 
   3   8   7      606.16      716.41     52.95 o 
   4   8   7       83.67       20.22     45.60 o 
   5   8   7      412.65      183.92     85.87 o 
   6   8   7        0.79      -95.87     95.87 o 
  -8   9   7      195.44      358.98    135.32 o 
  -7   9   7      270.04      351.16    123.64 o 
  -6   9   7      762.31      797.24     80.55 o 
  -5   9   7     2143.91     2188.56     90.38 o 
  -4   9   7     2044.66     2125.98     84.50 o 
  -3   9   7     1612.29     1678.19     69.02 o 
  -2   9   7      569.61      519.08     39.24 o 
  -1   9   7        0.24       54.94     31.74 o 
   0   9   7     8547.78     8464.23    162.37 o 
   1   9   7     1312.64     1243.76    103.77 o 
   2   9   7     3506.98     3532.49    134.04 o 
   3   9   7      806.84      821.76     63.13 o 
   4   9   7     1573.29     1610.85     97.42 o 
   5   9   7       65.68      -71.13     71.13 o 
   6   9   7        4.52        3.48    131.47 o 
  -8  10   7      282.31      529.96    154.08 o 
  -7  10   7      252.87      241.43    116.18 o 
  -6  10   7     1534.55     1507.98    152.42 o 
  -5  10   7      762.76      861.10     78.70 o 
  -4  10   7      282.03      394.68     50.85 o 
  -3  10   7     3313.94     3435.31    136.09 o 
  -2  10   7     1278.25     1200.69     45.98 o 
  -1  10   7     5696.74     5477.68    133.69 o 
   0  10   7      381.77      502.38     41.74 o 
   1  10   7      518.85      594.06     51.37 o 
   2  10   7       52.69      100.09     40.22 o 
   3  10   7        5.67      -35.35     35.35 o 
   4  10   7      420.50      462.57     79.60 o 
   5  10   7      108.02       57.92     80.48 o 
   6  10   7        4.36       25.85    132.34 o 
  -7  11   7        0.13       84.50     99.41 o 
  -6  11   7      837.13      854.75    283.19 o 
  -5  11   7     1873.46     1802.08    185.71 o 
  -4  11   7     1634.52     1686.54     79.45 o 
  -3  11   7     1855.28     1947.46     81.19 o 
  -2  11   7       88.88      113.12     29.44 o 
  -1  11   7      490.23      435.77     46.42 o 
   0  11   7    11718.05    11140.40    220.51 o 
   1  11   7        0.06        2.24     32.02 o 
   2  11   7     9870.52     9565.60    338.12 o 
   3  11   7      121.31       62.13     40.84 o 
   4  11   7     4865.73     4858.90    240.24 o 
   5  11   7      947.48      755.19    193.04 o 
  -7  12   7      478.76      528.35    146.75 o 
  -6  12   7       22.41      120.80     66.86 o 
  -5  12   7      247.34       89.21     48.99 o 
  -4  12   7     2514.88     2403.07    178.93 o 
  -3  12   7      212.51      269.01     42.05 o 
  -2  12   7     1584.93     1504.58     63.37 o 
  -1  12   7       28.99        5.73     31.05 o 
   0  12   7     1132.33     1277.93     58.86 o 
   1  12   7        4.74       -6.38     26.77 o 
   2  12   7      601.14      818.72     87.96 o 
   3  12   7      619.18      449.31     64.50 o 
   4  12   7      409.11      747.11    118.42 o 
   5  12   7        3.49      -89.34     89.34 o 
  -7  13   7        7.24       27.86     71.26 o 
  -6  13   7     1545.41     1624.75    136.82 o 
  -5  13   7     1059.76     1042.98    121.73 o 
  -4  13   7     1124.44     1113.63     88.86 o 
  -3  13   7     1186.73     1131.45     87.48 o 
  -2  13   7      396.26      447.01     39.36 o 
  -1  13   7      329.40      396.92     46.20 o 
   0  13   7     1560.71     1794.82     75.04 o 
   1  13   7      864.90      973.18     65.58 o 
   2  13   7     6125.43     6002.24    262.91 o 
   3  13   7       90.16       55.02     49.53 o 
   4  13   7     2251.13     2226.60    175.57 o 
   5  13   7      315.18      353.82    156.07 o 
  -7  14   7     1281.48     1155.76    132.40 o 
  -6  14   7     1205.11     1116.76    122.86 o 
  -5  14   7     1477.89     1500.87    125.87 o 
  -4  14   7     1492.34     1597.58    158.30 o 
  -3  14   7     1732.41     1866.65    108.10 o 
  -2  14   7     8340.86     8340.80    200.65 o 
  -1  14   7     1040.02     1100.71     70.15 o 
   0  14   7     3865.77     3878.71    129.67 o 
   1  14   7      461.08      365.85     54.72 o 
   2  14   7       65.08       74.10     50.11 o 
   3  14   7      149.65      129.21     54.51 o 
   4  14   7        6.54      -53.80     89.40 o 
   5  14   7      253.52      146.47     92.87 o 
  -7  15   7      392.02      343.70     96.78 o 
  -6  15   7      209.90      265.22     85.84 o 
  -5  15   7      760.13     1021.46    115.87 o 
  -4  15   7     1005.88     1021.21     91.62 o 
  -3  15   7       86.11      111.15     43.99 o 
  -2  15   7     1014.47     1220.05     79.08 o 
  -1  15   7      538.44      564.61     48.87 o 
   0  15   7      351.95      410.25     61.97 o 
   1  15   7     2539.29     2273.05    153.41 o 
   2  15   7       47.77       62.50     58.83 o 
   3  15   7     2951.75     2984.36    133.92 o 
   4  15   7       80.91       63.67     87.83 o 
   5  15   7      295.53      250.51    155.70 o 
  -7  16   7      158.34      148.74    118.54 o 
  -6  16   7       41.13      -51.24     69.59 o 
  -5  16   7      656.15      675.50    161.10 o 
  -4  16   7      991.39     1143.89    115.22 o 
  -3  16   7       28.91       26.65     41.95 o 
  -2  16   7     1303.99     1453.78     85.32 o 
  -1  16   7      173.40      247.94     40.64 o 
   0  16   7      772.32      811.81     73.45 o 
   1  16   7      201.75      235.31     68.84 o 
   2  16   7      244.82      205.66     71.32 o 
   3  16   7      137.88      247.27     78.32 o 
   4  16   7      168.07      189.98     95.06 o 
  -6  17   7       87.11       42.40     74.63 o 
  -5  17   7      408.56      296.16     85.72 o 
  -4  17   7      696.29      735.65     99.94 o 
  -3  17   7      323.21      428.16     66.76 o 
  -2  17   7      640.78      834.93     72.20 o 
  -1  17   7     2365.31     2401.20    102.44 o 
   0  17   7      150.12      107.97     43.93 o 
   1  17   7     5015.47     5001.26    271.95 o 
   2  17   7      109.96       41.51     72.07 o 
   3  17   7     2657.34     2659.89    193.67 o 
   4  17   7      230.87       14.79    142.65 o 
  -6  18   7      838.18      817.62    172.72 o 
  -5  18   7      741.43      900.20    228.64 o 
  -4  18   7       64.06       63.71     68.02 o 
  -3  18   7     1435.51     1229.03    118.21 o 
  -2  18   7       93.23      131.48     80.02 o 
  -1  18   7     1530.26     1433.84    126.61 o 
   0  18   7        0.05      -48.57     48.57 o 
   1  18   7      645.82      632.35    143.64 o 
   2  18   7       80.34       -6.73     69.88 o 
   3  18   7        0.06      -43.94     74.20 o 
   4  18   7      325.86       81.64    159.18 o 
  -5  19   7      503.97      561.63    102.95 o 
  -4  19   7      488.09      418.76     92.37 o 
  -3  19   7       50.10      135.07    100.03 o 
  -2  19   7       45.12       83.00    101.27 o 
  -1  19   7      187.51      241.53     77.25 o 
   0  19   7       12.59       21.04     60.60 o 
   1  19   7      960.97      831.19    109.43 o 
   2  19   7      391.27      314.37    123.64 o 
  -5  20   7      817.04     1002.02    182.16 o 
  -4  20   7      674.98      716.23    161.41 o 
  -3  20   7     1838.22     2154.15    241.43 o 
  -2  20   7      418.01      414.15    135.44 o 
  -1  20   7     3011.72     3265.52    273.25 o 
   0  20   7       61.05      165.96     73.42 o 
   1  20   7      375.70      347.28     86.19 o 
   2  20   7      219.33      294.24    121.65 o 
  -3  21   7      201.33      226.52    123.26 o 
  -2  21   7        1.69      118.17    117.67 o 
  -1  21   7      110.91      418.26    140.04 o 
   0  21   7     1106.27     1012.83    183.03 o 
   1  21   7       38.01        9.69     87.48 o 
   2  21   7     1380.34     1176.11    184.28 o 
   1  22   7       23.30       87.98    107.24 o 
  -9   0   8     1383.90     1315.16    206.15 o 
  -8   0   8        3.86       25.60     94.93 o 
  -7   0   8      935.06      890.07    148.86 o 
  -6   0   8      740.80      543.76    119.04 o 
  -5   0   8     1110.15     1235.01    146.75 o 
  -4   0   8     2130.54     2125.85     75.86 o 
  -3   0   8     3497.45     3338.88    118.28 o 
  -2   0   8     3822.38     3640.57     98.93 o 
  -1   0   8    18446.53    17717.43    349.57 o 
   0   0   8     1453.08     1436.88     56.50 o 
   1   0   8     2897.16     2852.28     97.37 o 
   2   0   8    10624.39    10424.21    280.31 o 
   3   0   8        9.04      -46.29     46.29 o 
   4   0   8     8133.83     7920.41    246.02 o 
   5   0   8       34.14       21.24     75.23 o 
   6   0   8     2533.93     2315.76    194.04 o 
  -9   1   8      111.84      205.20     89.16 o 
  -8   1   8      161.22      126.47     77.00 o 
  -7   1   8       97.09      176.58     64.44 o 
  -6   1   8      802.00      749.12     94.33 o 
  -5   1   8     2041.17     1988.26    145.32 o 
  -4   1   8      914.56      895.45     49.28 o 
  -3   1   8     1053.50     1073.96     45.23 o 
  -2   1   8     2463.15     2247.97     56.31 o 
  -1   1   8      970.36      940.75     37.67 o 
   0   1   8      400.70      428.84     29.69 o 
   1   1   8     1833.26     1872.97     52.25 o 
   2   1   8     1178.90     1378.30     50.85 o 
   3   1   8      228.03      147.35     38.09 o 
   4   1   8       30.35      243.52     44.71 o 
   5   1   8        8.78       27.91     50.26 o 
   6   1   8       73.10      129.04     68.29 o 
  -9   2   8      432.23      612.44    213.10 o 
  -8   2   8       48.86       63.48     71.18 o 
  -7   2   8      655.33      699.89     98.29 o 
  -6   2   8      186.29      267.42     68.32 o 
  -5   2   8      428.00      536.56     87.98 o 
  -4   2   8     2970.58     2886.38     79.52 o 
  -3   2   8     9119.75     8747.63    151.94 o 
  -2   2   8     3639.82     3510.03     68.01 o 
  -1   2   8     5966.18     5763.28     94.12 o 
   0   2   8       26.86       16.93     19.36 o 
   1   2   8       29.59       63.30     18.58 o 
   2   2   8     3954.18     3767.83     87.21 o 
   3   2   8      407.48      379.46     46.92 o 
   4   2   8     6551.52     6526.31    152.99 o 
   5   2   8      331.58      188.66     85.69 o 
   6   2   8      793.98      754.48    100.79 o 
  -9   3   8      221.18       97.79    115.81 o 
  -8   3   8      709.55      551.25     98.68 o 
  -7   3   8     1701.76     1963.86    145.86 o 
  -6   3   8     1854.06     1712.05    121.99 o 
  -5   3   8     2859.48     2660.81    102.21 o 
  -4   3   8     2189.17     2020.33     66.59 o 
  -3   3   8     5214.36     5068.88    116.00 o 
  -2   3   8    11223.18    11031.47    161.38 o 
  -1   3   8     7863.56     7759.46    117.40 o 
   0   3   8     4777.23     4850.32     83.98 o 
   1   3   8     1412.53     1388.75     51.56 o 
   2   3   8     1340.76     1311.98     53.73 o 
   3   3   8      330.56      372.01     46.85 o 
   4   3   8      222.65      312.94     46.92 o 
   5   3   8       67.81      124.83     57.46 o 
   6   3   8       13.28      -19.54     60.70 o 
  -8   4   8      528.24      510.28     99.02 o 
  -7   4   8       21.29      101.88     62.16 o 
  -6   4   8      244.61      310.92     73.58 o 
  -5   4   8     1313.21     1454.26    121.77 o 
  -4   4   8     3520.94     3486.82    119.27 o 
  -3   4   8     4843.43     4470.30    107.51 o 
  -2   4   8    11910.65    11872.08    162.63 o 
  -1   4   8      237.28      214.52     27.04 o 
   0   4   8     1473.35     1556.15     54.12 o 
   1   4   8      879.76      925.02     34.32 o 
   2   4   8       22.01      -23.62     23.62 o 
   3   4   8    10208.19     9863.07    196.63 o 
   4   4   8      247.57      181.16     48.04 o 
   5   4   8     3350.79     3103.36    172.02 o 
   6   4   8       41.42      -69.27     69.27 o 
  -8   5   8       16.51      -37.40     86.11 o 
  -7   5   8      747.50      849.75    112.33 o 
  -6   5   8        3.98       67.82     53.88 o 
  -5   5   8       94.73      150.33     40.73 o 
  -4   5   8      675.59      716.19     82.22 o 
  -3   5   8     2193.55     2076.96     57.90 o 
  -2   5   8      721.70      730.65     34.45 o 
  -1   5   8      112.82      161.32     22.21 o 
   0   5   8     1751.83     1729.65     54.09 o 
   1   5   8       68.85       83.96     30.64 o 
   2   5   8      667.87      585.39     42.37 o 
   3   5   8       83.05      512.88     85.89 o 
   4   5   8        0.48      -38.96     38.96 o 
   5   5   8        0.04      262.54     68.74 o 
   6   5   8        3.59       17.53    109.84 o 
  -8   6   8     1314.19     1207.92    192.73 o 
  -7   6   8       29.11       71.50     77.29 o 
  -6   6   8       29.60       83.17     56.07 o 
  -5   6   8     2695.00     2500.87     95.31 o 
  -4   6   8     1034.73     1144.35     96.49 o 
  -3   6   8      997.24      890.99     41.12 o 
  -2   6   8    14960.94    14670.58    210.98 o 
  -1   6   8      349.37      366.89     30.62 o 
   0   6   8     4246.43     4338.22     91.53 o 
   1   6   8     2569.06     2537.29     71.84 o 
   2   6   8      601.24      622.42     44.62 o 
   3   6   8    12578.74    12276.57    232.52 o 
   4   6   8       89.53      -43.73     43.73 o 
   5   6   8     3341.41     3164.33    142.71 o 
   6   6   8        5.42      -75.98     99.65 o 
  -8   7   8      354.46      439.63    147.12 o 
  -7   7   8      666.64      492.19    131.96 o 
  -6   7   8     1727.19     1692.91    105.15 o 
  -5   7   8      406.73      423.97     65.93 o 
  -4   7   8     1734.27     1685.44     75.80 o 
  -3   7   8     1443.50     1436.35     51.12 o 
  -2   7   8     2734.25     2718.64     71.47 o 
  -1   7   8     6015.20     5784.32    113.87 o 
   0   7   8     1269.95     1206.27     63.07 o 
   1   7   8     1249.00     1248.75     60.16 o 
   2   7   8       23.33      -28.02     28.02 o 
   3   7   8      430.01      606.16     63.77 o 
   4   7   8       77.84       -9.54     47.74 o 
   5   7   8        2.17       60.18     80.59 o 
   6   7   8       29.56       30.69    146.63 o 
  -8   8   8      397.43      258.58    128.36 o 
  -7   8   8       13.30       13.92     95.43 o 
  -6   8   8       10.60       48.47     38.02 o 
  -5   8   8      616.01      641.30     75.15 o 
  -4   8   8     1491.83     1467.68     75.02 o 
  -3   8   8     2958.11     3136.42    120.32 o 
  -2   8   8     4849.68     4777.23    101.43 o 
  -1   8   8     2030.46     2017.21     76.89 o 
   0   8   8      866.97      929.74     50.48 o 
   1   8   8      966.65      985.80    112.10 o 
   2   8   8      151.26       95.00     40.36 o 
   3   8   8     2439.65     2510.83    129.20 o 
   4   8   8     1365.59     1437.06    121.83 o 
   5   8   8      924.89      855.17    112.19 o 
  -8   9   8      358.33      371.29    138.80 o 
  -7   9   8      716.23      645.65    149.73 o 
  -6   9   8     2147.32     2425.29    121.89 o 
  -5   9   8      679.10      808.71     87.74 o 
  -4   9   8     4716.87     4829.85    152.52 o 
  -3   9   8     5943.78     5756.36    154.32 o 
  -2   9   8     3120.51     2937.59    102.09 o 
  -1   9   8     4139.69     3976.37    111.44 o 
   0   9   8      805.92      844.27     50.22 o 
   1   9   8     2660.47     2573.44    145.50 o 
   2   9   8      788.95      852.87     88.87 o 
   3   9   8     1538.67     1563.79     94.36 o 
   4   9   8       33.27      126.80     69.16 o 
   5   9   8      100.58       -1.70     83.29 o 
  -7  10   8      480.26      402.60    134.08 o 
  -6  10   8        6.71      -20.20     55.06 o 
  -5  10   8      261.59      200.72     54.70 o 
  -4  10   8     2933.76     3071.14    107.60 o 
  -3  10   8     3491.44     3324.39    111.61 o 
  -2  10   8     1639.37     1649.98     81.48 o 
  -1  10   8     4561.82     4456.66    121.76 o 
   0  10   8     1499.87     1504.92     73.25 o 
   1  10   8     1657.44     1628.69    111.31 o 
   2  10   8     3947.02     3852.52    121.33 o 
   3  10   8      127.28      114.82     51.18 o 
   4  10   8     4276.48     4370.98    389.30 o 
   5  10   8       35.65      -19.10     79.04 o 
  -7  11   8       60.36       81.89    109.10 o 
  -6  11   8      371.66      400.56    158.31 o 
  -5  11   8       46.12      -12.56     44.66 o 
  -4  11   8       10.33        4.29     44.52 o 
  -3  11   8        1.44       67.98     35.39 o 
  -2  11   8      492.79      455.70     40.61 o 
  -1  11   8     1574.87     1550.47    112.63 o 
   0  11   8      405.86      476.93     51.13 o 
   1  11   8      370.79      391.09     52.59 o 
   2  11   8      596.45      684.38     71.64 o 
   3  11   8       35.78      -11.88     46.39 o 
   4  11   8       78.52      275.23     97.86 o 
   5  11   8        6.80      -70.93     70.93 o 
  -7  12   8      725.84      971.83    178.31 o 
  -6  12   8      490.73      637.33    205.21 o 
  -5  12   8      211.30      234.16     60.27 o 
  -4  12   8      754.42      676.61     76.41 o 
  -3  12   8     3096.15     3173.81    219.35 o 
  -2  12   8      463.02      483.78     63.29 o 
  -1  12   8     4689.36     4702.79    145.20 o 
   0  12   8       51.11       20.70     46.61 o 
   1  12   8      760.36      712.69     60.89 o 
   2  12   8     4161.61     4228.45    169.26 o 
   3  12   8      105.45       54.95     56.47 o 
   4  12   8     4440.82     4175.20    275.85 o 
   5  12   8       18.40     -117.67    117.67 o 
  -6  13   8      208.58      182.81     75.25 o 
  -5  13   8     1318.25     1150.10    113.51 o 
  -4  13   8      774.51      766.51     80.42 o 
  -3  13   8     3737.81     3624.96    144.44 o 
  -2  13   8     3226.32     3190.21    114.32 o 
  -1  13   8      525.19      629.34     63.67 o 
   0  13   8     2657.48     2645.81    108.48 o 
   1  13   8      107.52       88.91     44.96 o 
   2  13   8     1437.28     1304.75    103.99 o 
   3  13   8       32.05      -45.10     77.91 o 
   4  13   8       18.71       94.90    109.84 o 
   5  13   8       30.49      129.48    156.19 o 
  -7  14   8       14.17      144.39    120.90 o 
  -6  14   8       71.80       72.60     74.05 o 
  -5  14   8      196.22      209.85     71.47 o 
  -4  14   8      486.47      448.55     70.87 o 
  -3  14   8      852.34      888.83     84.55 o 
  -2  14   8     1869.46     1897.32    148.82 o 
  -1  14   8     1183.18     1239.33     88.60 o 
   0  14   8      155.92      151.45     48.63 o 
   1  14   8       70.46       40.32     41.50 o 
   2  14   8      351.17      280.45     72.73 o 
   3  14   8      662.58      696.23    120.70 o 
   4  14   8      533.37      492.04    112.86 o 
  -6  15   8      216.11      170.06     79.84 o 
  -5  15   8     2197.62     2469.11    157.41 o 
  -4  15   8      460.01      640.93    216.89 o 
  -3  15   8     1383.25     1393.64    136.50 o 
  -2  15   8     2981.86     3171.07    142.48 o 
  -1  15   8      487.09      473.25     48.54 o 
   0  15   8     1900.18     1817.59     94.92 o 
   1  15   8      218.03      151.29     66.78 o 
   2  15   8     1480.74     1376.13    117.30 o 
   3  15   8        7.38      -60.69     72.84 o 
   4  15   8       37.15       23.90     83.44 o 
  -6  16   8      138.50      180.22    147.62 o 
  -5  16   8      256.29      333.56     87.15 o 
  -4  16   8      601.55      678.52    144.76 o 
  -3  16   8      875.99      853.30    101.17 o 
  -2  16   8     2564.61     2618.92    290.09 o 
  -1  16   8      110.66      149.49     45.12 o 
   0  16   8     1012.15     1111.78    107.99 o 
   1  16   8      944.03      813.21     95.98 o 
   2  16   8      185.35      232.15     74.43 o 
   3  16   8     2983.27     3184.67    330.34 o 
   4  16   8       12.00       31.44    135.81 o 
  -6  17   8      420.34      520.22    102.13 o 
  -5  17   8       24.79      -60.98     60.98 o 
  -4  17   8        9.76       27.48     67.92 o 
  -3  17   8        3.95       19.47     58.83 o 
  -2  17   8        1.91       29.36     44.22 o 
  -1  17   8      443.27      495.00    151.16 o 
   0  17   8      241.14      251.25    109.22 o 
   1  17   8      420.21      675.97    143.52 o 
   2  17   8      272.14      214.08     89.29 o 
   3  17   8       53.26      -26.32    163.96 o 
   4  17   8        7.83      154.70    163.28 o 
  -6  18   8        9.90       26.84    111.34 o 
  -5  18   8      205.54      175.22     83.10 o 
  -4  18   8      354.81      434.38     90.15 o 
  -3  18   8      573.71      684.69    100.83 o 
  -2  18   8      965.17      928.34    115.59 o 
  -1  18   8        1.80      -54.88     98.16 o 
   0  18   8     1092.28     1132.11    134.95 o 
   1  18   8      601.92      797.24    164.77 o 
   2  18   8       98.26       22.86     90.96 o 
   3  18   8     1706.83     1455.69    246.78 o 
  -5  19   8      512.43      383.21    135.94 o 
  -4  19   8     1493.13     1515.27    140.45 o 
  -3  19   8      645.87      564.01    152.09 o 
  -2  19   8      900.85     1327.83    203.29 o 
  -1  19   8     1666.27     1607.91    217.58 o 
   0  19   8       13.44       -4.10     94.19 o 
   1  19   8     1562.58     1645.44    220.56 o 
  -5  20   8      199.07      257.22    127.12 o 
  -3  20   8       76.71       95.43    125.13 o 
  -2  20   8      606.96      870.18    179.93 o 
  -1  20   8      653.75      823.59    175.20 o 
   0  20   8       38.92       43.37    104.75 o 
   1  20   8       61.59      171.97    101.27 o 
  -8   1   9       21.82       23.64     75.36 o 
  -7   1   9     2330.19     2274.88    149.34 o 
  -6   1   9      107.59       35.38     54.85 o 
  -5   1   9      662.88      710.57     97.79 o 
  -4   1   9       64.53       56.35     46.63 o 
  -3   1   9      649.15      716.13     35.99 o 
  -2   1   9     3229.11     3096.50     71.95 o 
  -1   1   9    10493.54    10322.99    150.70 o 
   0   1   9     1208.01     1174.36     43.97 o 
   1   1   9     8670.85     8753.88    145.57 o 
   2   1   9      637.46      608.42     51.03 o 
   3   1   9     1493.60     1266.50     69.89 o 
   4   1   9     2120.20     2046.24    117.33 o 
   5   1   9        3.54      -49.78     49.78 o 
   6   1   9     2476.85     1917.63    198.02 o 
  -8   2   9      526.10      535.09    100.85 o 
  -7   2   9      406.74      405.53     83.52 o 
  -6   2   9      645.70      954.62    106.37 o 
  -5   2   9     2845.68     2932.25    154.20 o 
  -4   2   9     3075.34     2998.62    108.96 o 
  -3   2   9     5822.86     5572.47    110.69 o 
  -2   2   9     9880.80     9583.40    159.31 o 
  -1   2   9     3605.10     3528.97     71.46 o 
   0   2   9     1202.23     1251.36     53.89 o 
   1   2   9     2037.11     2137.29     59.75 o 
   2   2   9     3480.64     3354.68     98.09 o 
   3   2   9      506.45      442.98     51.96 o 
   4   2   9       97.19      169.60     57.67 o 
   5   2   9        0.10      -50.19     50.19 o 
   6   2   9        7.74      150.68    122.14 o 
  -8   3   9      358.68      506.88    101.46 o 
  -7   3   9     1157.95     1342.13    126.57 o 
  -6   3   9     1528.73     1604.59    128.66 o 
  -5   3   9      458.67      375.29     72.45 o 
  -4   3   9       11.21       13.68     30.45 o 
  -3   3   9     1597.67     1609.56     64.05 o 
  -2   3   9     2731.87     2733.93     63.71 o 
  -1   3   9     2980.78     2869.21     62.84 o 
   0   3   9     5968.66     6108.98    108.85 o 
   1   3   9     3165.01     3166.05     82.98 o 
   2   3   9     1716.00     1793.43     74.12 o 
   3   3   9      139.32      119.12     41.00 o 
   4   3   9      677.68      659.17     77.66 o 
   5   3   9      667.51      685.48     91.04 o 
   6   3   9      463.87      373.42    129.87 o 
  -8   4   9      346.28      458.17    109.04 o 
  -7   4   9      889.16      979.42    115.38 o 
  -6   4   9      517.55      718.52     95.13 o 
  -5   4   9      838.53     1091.65    103.84 o 
  -4   4   9     1970.87     1853.77     87.07 o 
  -3   4   9     7058.17     7128.93    142.06 o 
  -2   4   9     2693.01     2767.67     64.74 o 
  -1   4   9     3689.39     3650.67     77.34 o 
   0   4   9     3042.77     3205.96     72.33 o 
   1   4   9      881.65      998.95     51.52 o 
   2   4   9      749.61      882.68     57.83 o 
   3   4   9      119.59      111.85     40.69 o 
   4   4   9      277.99      233.09     60.81 o 
   5   4   9       14.85      125.81     65.02 o 
   6   4   9       11.64      -63.74    156.19 o 
  -8   5   9     1366.37     1419.53    211.61 o 
  -7   5   9      126.12      124.14     80.40 o 
  -6   5   9     2401.64     2580.89    151.09 o 
  -5   5   9       13.44      -42.88     42.88 o 
  -4   5   9       41.02       65.18     32.23 o 
  -3   5   9        0.98        6.87     27.94 o 
  -2   5   9     7821.88     7664.72    140.06 o 
  -1   5   9     2317.37     2194.68     58.85 o 
   0   5   9     5951.23     6104.05    123.56 o 
   1   5   9      480.93      521.53     42.21 o 
   2   5   9     6088.74     5915.40    174.55 o 
   3   5   9     3256.40     3142.94    158.22 o 
   4   5   9      499.81      420.47     70.34 o 
   5   5   9     2337.65     2177.61    306.96 o 
   6   5   9       20.03      -71.20    147.25 o 
  -8   6   9       45.31      336.62    132.71 o 
  -7   6   9       71.80       16.43     61.47 o 
  -6   6   9      136.86      171.85     54.58 o 
  -5   6   9        1.40      -16.70     30.93 o 
  -4   6   9       93.17       96.54     37.38 o 
  -3   6   9       30.03       -3.33     28.29 o 
  -2   6   9     2323.96     2290.57     68.69 o 
  -1   6   9      981.33     1056.38     48.24 o 
   0   6   9      105.72      139.48     33.77 o 
   1   6   9       50.84        3.11     27.81 o 
   2   6   9       62.56      120.17     37.87 o 
   3   6   9       83.44      131.03     39.61 o 
   4   6   9        1.27      -48.09     48.09 o 
   5   6   9      125.50      200.01     69.11 o 
  -8   7   9     1258.89     1315.16    212.36 o 
  -7   7   9      131.07       85.12    100.03 o 
  -6   7   9      689.25      672.43     93.16 o 
  -5   7   9       79.16       35.38     36.34 o 
  -4   7   9      236.29      311.63     66.16 o 
  -3   7   9      202.40      216.64     43.00 o 
  -2   7   9     4277.81     4278.24    104.93 o 
  -1   7   9     3438.62     3370.63     93.56 o 
   0   7   9     6395.18     6453.55    156.61 o 
   1   7   9        6.93        5.97     32.58 o 
   2   7   9     2891.28     2945.82     93.88 o 
   3   7   9      695.42      713.95     65.11 o 
   4   7   9       19.57      -49.13     49.13 o 
   5   7   9     1595.69     1608.69    149.89 o 
  -8   8   9      157.55      308.53    130.10 o 
  -7   8   9      845.11      608.87    156.57 o 
  -6   8   9     1553.45     1604.63    127.78 o 
  -5   8   9      685.06      760.09     63.23 o 
  -4   8   9     5864.38     5723.39    157.90 o 
  -3   8   9     4535.69     4370.45    132.71 o 
  -2   8   9     3291.69     3059.41    109.48 o 
  -1   8   9     2447.74     2430.58     87.79 o 
   0   8   9     2920.83     3001.15    100.75 o 
   1   8   9     3108.41     3080.23    130.07 o 
   2   8   9      409.31      458.15     55.57 o 
   3   8   9     1534.81     1475.09     98.23 o 
   4   8   9       13.94      -58.39     58.39 o 
   5   8   9       15.86       53.35     86.18 o 
  -7   9   9      799.13      856.52    171.35 o 
  -6   9   9      749.45      965.99    169.74 o 
  -5   9   9      508.34      507.20     56.87 o 
  -4   9   9       62.69      177.30     43.20 o 
  -3   9   9      846.17      888.50     72.39 o 
  -2   9   9     1122.97     1104.05     72.41 o 
  -1   9   9     3636.15     3562.37    122.13 o 
   0   9   9     1424.06     1316.52     72.00 o 
   1   9   9     3669.26     3810.62    193.31 o 
   2   9   9      104.98      164.23     47.34 o 
   3   9   9       16.44       18.17     56.46 o 
   4   9   9      788.28      807.93    106.31 o 
   5   9   9      161.62      250.88    164.77 o 
  -7  10   9       99.58      246.53    121.15 o 
  -6  10   9      651.10      696.35    154.21 o 
  -5  10   9      222.76       70.34     52.63 o 
  -4  10   9     2083.17     2058.86     91.41 o 
  -3  10   9      650.76      678.58     62.26 o 
  -2  10   9     3014.96     2935.58    109.37 o 
  -1  10   9      762.42      810.68     68.62 o 
   0  10   9      479.21      441.03     53.37 o 
   1  10   9     1315.29     1308.96     75.81 o 
   2  10   9       45.49       21.26     41.67 o 
   3  10   9      716.75      618.17     73.21 o 
   4  10   9        4.32       35.56     82.64 o 
   5  10   9       43.17      164.15    159.42 o 
  -7  11   9     1668.88     2036.48    243.42 o 
  -6  11   9      131.96      205.15    107.61 o 
  -5  11   9      298.56      370.59     78.28 o 
  -4  11   9       15.72      -14.73     49.18 o 
  -3  11   9      496.30      469.75     56.01 o 
  -2  11   9      533.78      476.68     58.90 o 
  -1  11   9     3968.27     3865.03    155.39 o 
   0  11   9      353.20      287.49     68.05 o 
   1  11   9     6196.49     6252.71    177.98 o 
   2  11   9      293.74      339.81     87.72 o 
   3  11   9      975.61      981.95     85.97 o 
   4  11   9     1767.05     1601.09    166.76 o 
  -7  12   9      147.38      186.39    120.41 o 
  -6  12   9       34.91       -4.35     83.87 o 
  -5  12   9      425.41      388.82    111.09 o 
  -4  12   9      233.33      208.80     55.55 o 
  -3  12   9     2822.20     2810.90    110.00 o 
  -2  12   9       16.16       -0.18     40.11 o 
  -1  12   9      188.79      242.02     51.67 o 
   0  12   9      712.01      707.66     69.92 o 
   1  12   9      198.70      375.14     57.72 o 
   2  12   9      767.97      766.27    111.63 o 
   3  12   9       13.05      -12.84     71.07 o 
   4  12   9      121.17      155.04     93.73 o 
  -7  13   9      643.55      631.11    160.54 o 
  -6  13   9        0.53      -11.95     63.29 o 
  -5  13   9      308.18      376.54     81.45 o 
  -4  13   9       29.64      -27.97     51.85 o 
  -3  13   9      146.27      173.49     56.63 o 
  -2  13   9      774.10      913.62     73.67 o 
  -1  13   9     3195.98     3261.13    123.63 o 
   0  13   9      796.86      822.40     75.15 o 
   1  13   9     1038.71     1083.79    120.90 o 
   2  13   9       58.20      -15.42     58.95 o 
   3  13   9      551.10      528.48    120.66 o 
   4  13   9      771.33      784.20    210.87 o 
  -6  14   9      386.55      462.54     95.00 o 
  -5  14   9     2015.71     1928.93    145.92 o 
  -4  14   9      446.49      316.39     76.43 o 
  -3  14   9     3391.55     3596.53    224.31 o 
  -2  14   9     2247.96     2322.90    120.72 o 
  -1  14   9     2394.98     2581.32    176.67 o 
   0  14   9     1740.26     1713.67    180.37 o 
   1  14   9      744.96      761.64     94.13 o 
   2  14   9     1672.03     1572.24    125.10 o 
   3  14   9       23.38      -69.26     69.26 o 
   4  14   9      221.24      190.49    161.29 o 
  -6  15   9      581.48      687.39    110.84 o 
  -5  15   9       30.72      132.52     83.00 o 
  -4  15   9        3.13      -54.03     54.03 o 
  -3  15   9       70.08      147.87     65.55 o 
  -2  15   9     1872.72     1731.25    109.88 o 
  -1  15   9      315.14      277.54     62.49 o 
   0  15   9     1260.17     1330.86     89.69 o 
   1  15   9      373.78      403.10     97.21 o 
   2  15   9      568.86      644.89    166.53 o 
   3  15   9      504.90      410.83    110.04 o 
   4  15   9       49.47      -26.72    140.54 o 
  -6  16   9        5.94       39.43     75.64 o 
  -5  16   9      672.23      881.09    118.67 o 
  -4  16   9       83.86       41.79     62.69 o 
  -3  16   9     1306.47     1245.64    121.32 o 
  -2  16   9       61.01       42.01     60.18 o 
  -1  16   9      193.92      280.93     86.24 o 
   0  16   9      120.39       86.36     90.34 o 
   1  16   9       29.12        7.22     81.64 o 
   2  16   9     1148.30     1164.00    141.66 o 
   3  16   9       21.86     -120.03    133.70 o 
  -6  17   9      535.89      533.07    157.06 o 
  -5  17   9        1.79      -28.51     63.55 o 
  -4  17   9       16.70       84.70     71.34 o 
  -3  17   9      223.32      413.83     86.32 o 
  -2  17   9      745.77      718.69    125.38 o 
  -1  17   9       13.55       15.53     90.83 o 
   0  17   9     2447.18     2248.46    233.73 o 
   1  17   9        5.33      -41.13     84.00 o 
   2  17   9     1554.67     1715.24    168.23 o 
   3  17   9      757.73      453.42    187.51 o 
  -5  18   9      247.26      198.85     86.77 o 
  -4  18   9      828.24      953.19    120.75 o 
  -3  18   9        7.79      -15.66     62.84 o 
  -2  18   9     1267.31     1138.96    186.51 o 
  -1  18   9      326.95      287.41    129.97 o 
   0  18   9      196.05      226.77    113.57 o 
   1  18   9      811.19      884.97    174.83 o 
  -5  19   9        0.06      -34.54    104.50 o 
  -4  19   9        3.87       89.06     74.88 o 
  -3  19   9        1.52      -70.95     92.82 o 
  -2  19   9      366.11      270.01    130.22 o 
  -1  19   9      721.43      960.40    187.01 o 
   0  19   9      422.12      462.62    148.12 o 
  -8   0  10      303.65      445.22    141.53 o 
  -7   0  10     1421.43     1409.84    191.36 o 
  -6   0  10      138.26       96.18     86.48 o 
  -5   0  10     3281.80     3618.42    256.59 o 
  -4   0  10     1854.36     2016.22    181.05 o 
  -3   0  10     2700.37     2602.81    117.18 o 
  -2   0  10      199.60      255.89     39.70 o 
  -1   0  10     2068.86     2182.74     99.69 o 
   0   0  10        6.62      -28.13     31.35 o 
   1   0  10    10872.40    11172.57    304.30 o 
   2   0  10       25.77      -29.29     48.57 o 
   3   0  10     4093.39     4291.79    174.32 o 
   4   0  10        0.85      -37.58    123.58 o 
   5   0  10      802.27      588.40    123.84 o 
  -8   1  10      161.22       82.49     73.96 o 
  -7   1  10       47.18       73.18     65.93 o 
  -6   1  10      118.21      200.67     69.19 o 
  -5   1  10     1363.35     1502.27    121.25 o 
  -4   1  10     1834.85     1727.47    125.96 o 
  -3   1  10     1724.22     1717.40     91.86 o 
  -2   1  10      805.39      808.23     41.13 o 
  -1   1  10      396.41      390.69     35.40 o 
   0   1  10      145.43       94.15     26.15 o 
   1   1  10     1204.10     1393.89     75.59 o 
   2   1  10     1659.94     1596.98     76.51 o 
   3   1  10      140.38      204.98     57.74 o 
   4   1  10        9.37      -32.23     51.41 o 
   5   1  10        0.02       16.85     84.31 o 
  -8   2  10       16.68       47.00     70.46 o 
  -7   2  10      998.65     1062.32    189.74 o 
  -6   2  10      475.59      527.48     90.76 o 
  -5   2  10     2342.62     2395.02    144.07 o 
  -4   2  10     1449.73     1502.52    183.16 o 
  -3   2  10      991.59     1030.74     95.25 o 
  -2   2  10       97.14      102.62     27.00 o 
  -1   2  10      506.89      538.70     43.70 o 
   0   2  10      974.34     1035.24     44.88 o 
   1   2  10     5604.05     5818.95    137.40 o 
   2   2  10     1482.29     1623.71     89.69 o 
   3   2  10     2631.63     2573.05    122.85 o 
   4   2  10        0.98      -51.74     51.74 o 
   5   2  10      353.83      258.30    129.20 o 
  -8   3  10      465.41      622.60    110.94 o 
  -7   3  10      433.37      374.02     88.40 o 
  -6   3  10      815.50      768.40    101.69 o 
  -5   3  10     2241.98     2339.43    144.26 o 
  -4   3  10     4009.73     3814.03    181.87 o 
  -3   3  10     5483.01     5413.77    169.57 o 
  -2   3  10     2711.45     2649.06     70.23 o 
  -1   3  10     3487.44     3518.74     92.01 o 
   0   3  10     2215.69     2332.09     71.40 o 
   1   3  10     3163.48     3184.14     96.18 o 
   2   3  10     1725.24     1730.62    136.47 o 
   3   3  10      298.77      313.49     50.05 o 
   4   3  10      200.68      153.07     60.77 o 
   5   3  10       44.97       20.65    107.35 o 
  -8   4  10      298.09      365.84     95.47 o 
  -7   4  10       86.45      137.93    101.52 o 
  -6   4  10     2187.12     2561.24    159.42 o 
  -5   4  10      439.04      459.83     81.62 o 
  -4   4  10     1830.20     1723.57    102.91 o 
  -3   4  10     1136.84     1252.92     69.69 o 
  -2   4  10       21.17      -18.79     22.68 o 
  -1   4  10       37.28       50.64     28.82 o 
   0   4  10     2651.46     2659.73     76.28 o 
   1   4  10     1394.57     1322.04     59.92 o 
   2   4  10     6645.61     6695.10    154.58 o 
   3   4  10       54.16        3.17     41.93 o 
   4   4  10     1157.32      888.89     92.48 o 
   5   4  10      104.78       36.22    235.04 o 
  -8   5  10       10.71      176.57    115.31 o 
  -7   5  10       21.84      -32.71     58.03 o 
  -6   5  10      297.11      482.86     85.75 o 
  -5   5  10       65.04       37.70     55.84 o 
  -4   5  10      294.68      362.46     47.88 o 
  -3   5  10      913.83     1126.33     69.60 o 
  -2   5  10        1.83      -19.17     32.79 o 
  -1   5  10      449.82      428.64     40.25 o 
   0   5  10      558.51      691.16     50.80 o 
   1   5  10      567.93      536.76     46.41 o 
   2   5  10       31.41      223.80     43.55 o 
   3   5  10       72.74       49.82     44.69 o 
   4   5  10      109.79      180.73     63.73 o 
   5   5  10       21.29      -83.74    148.05 o 
  -8   6  10      507.51      612.47    167.50 o 
  -7   6  10        6.40       57.15     66.29 o 
  -6   6  10     1971.23     2311.87    153.51 o 
  -5   6  10      300.53      238.09     59.93 o 
  -4   6  10     3935.28     3818.01    123.21 o 
  -3   6  10      893.08      947.34     69.73 o 
  -2   6  10       84.02       83.21     40.31 o 
  -1   6  10      202.63      202.95     35.08 o 
   0   6  10     3403.00     3563.83     99.13 o 
   1   6  10       57.05      -30.73     30.73 o 
   2   6  10     6664.64     6896.53    158.13 o 
   3   6  10        1.82      -38.45     38.45 o 
   4   6  10     2128.11     2208.01    178.90 o 
   5   6  10      569.48      690.14    147.51 o 
  -7   7  10      552.63      618.81    148.49 o 
  -6   7  10      459.06      470.01     84.69 o 
  -5   7  10      640.06      568.20     73.72 o 
  -4   7  10     1871.90     2021.55     91.12 o 
  -3   7  10     1014.09     1027.94     70.64 o 
  -2   7  10     2196.38     2099.96     93.66 o 
  -1   7  10      837.75      830.67     69.06 o 
   0   7  10     2579.96     2806.55     89.35 o 
   1   7  10      734.36      798.50     63.31 o 
   2   7  10      193.29      372.99     47.51 o 
   3   7  10      391.69      388.97     63.87 o 
   4   7  10       24.93       53.69     58.19 o 
   5   7  10      164.77      149.98    172.72 o 
  -7   8  10      135.36      189.99    115.93 o 
  -6   8  10      800.96      753.47    101.71 o 
  -5   8  10     1118.95     1046.04     91.31 o 
  -4   8  10     1883.39     1891.14    126.78 o 
  -3   8  10      281.46      364.30     52.20 o 
  -2   8  10       38.63        2.70     47.89 o 
  -1   8  10      220.16      239.02     48.29 o 
   0   8  10     1964.48     2074.29     99.77 o 
   1   8  10     1022.59      995.31     72.01 o 
   2   8  10     2959.86     2879.76    137.11 o 
   3   8  10      636.55      642.98     95.55 o 
   4   8  10      308.96      217.77     84.59 o 
  -7   9  10      426.20      623.53    158.68 o 
  -6   9  10      749.11      995.81    172.47 o 
  -5   9  10     1324.92     1453.51    102.23 o 
  -4   9  10     3101.47     2931.71    111.56 o 
  -3   9  10     1788.74     1747.01     91.32 o 
  -2   9  10     3363.84     3196.33    116.48 o 
  -1   9  10      515.09      622.04     73.86 o 
   0   9  10     3619.00     3510.69    128.33 o 
   1   9  10     1411.76     1660.82    108.26 o 
   2   9  10      814.11      811.83     79.57 o 
   3   9  10      997.52      932.57    133.52 o 
   4   9  10       38.64       55.74     72.14 o 
  -7  10  10      911.75      893.05    174.71 o 
  -6  10  10      257.59      277.84    126.37 o 
  -5  10  10     1130.97     1076.47    107.39 o 
  -4  10  10      271.03      311.84     53.06 o 
  -3  10  10      904.42      873.33     71.48 o 
  -2  10  10       38.12       68.74     42.47 o 
  -1  10  10      227.28      141.28     48.39 o 
   0  10  10       45.13       33.03     44.76 o 
   1  10  10     6036.33     5944.91    180.02 o 
   2  10  10      209.58      178.70     57.50 o 
   3  10  10     1788.76     1863.06    205.65 o 
   4  10  10       13.84      -72.36     72.36 o 
  -7  11  10       35.15       88.35    105.62 o 
  -6  11  10        6.07       44.61     98.91 o 
  -5  11  10       61.32       86.84     61.58 o 
  -4  11  10       12.36       12.40     40.09 o 
  -3  11  10      175.47      154.97     47.51 o 
  -2  11  10      907.05      862.62     73.30 o 
  -1  11  10        1.38      -23.74     39.96 o 
   0  11  10      193.31      140.08     50.43 o 
   1  11  10       21.97      149.12     53.23 o 
   2  11  10        6.14       45.54     59.92 o 
   3  11  10       10.90      -31.62     75.42 o 
   4  11  10       32.30       33.55    138.05 o 
  -7  12  10      747.41      799.98    182.29 o 
  -6  12  10        0.05      -84.00     84.00 o 
  -5  12  10     1549.05     1505.97    128.93 o 
  -4  12  10      507.12      571.71     88.23 o 
  -3  12  10      482.33      508.91     61.94 o 
  -2  12  10       66.18       34.72     44.65 o 
  -1  12  10      642.66      669.91     69.92 o 
   0  12  10      134.30       29.32     51.53 o 
   1  12  10     2640.28     2634.03    118.78 o 
   2  12  10        0.30      -39.42     59.64 o 
   3  12  10     2520.26     2257.89    186.31 o 
   4  12  10      136.75       16.28    151.84 o 
  -6  13  10      529.63      549.22    152.34 o 
  -5  13  10      597.28      624.30     97.24 o 
  -4  13  10      546.57      657.49     96.91 o 
  -3  13  10     2614.78     2506.79    128.81 o 
  -2  13  10      731.73      748.02     87.15 o 
  -1  13  10     2411.94     2610.54    115.29 o 
   0  13  10      597.43      654.94    104.36 o 
   1  13  10     1110.24     1402.35    118.86 o 
   2  13  10      403.90      400.20    102.48 o 
   3  13  10       16.56      -43.20     78.65 o 
   4  13  10      297.76      272.75    172.35 o 
  -6  14  10      301.93      438.51    142.52 o 
  -5  14  10      621.26      734.34    280.20 o 
  -4  14  10      586.35      749.41    104.67 o 
  -3  14  10      369.18      413.64     93.63 o 
  -2  14  10       20.09       -9.15     49.96 o 
  -1  14  10      246.96      297.92     58.46 o 
   0  14  10      247.69      215.35     55.81 o 
   1  14  10      978.20     1151.01    143.80 o 
   2  14  10      742.43      623.33    118.90 o 
   3  14  10      286.99      326.30    176.20 o 
  -6  15  10      253.84      401.85    142.28 o 
  -5  15  10      823.93     1081.33    127.83 o 
  -4  15  10      740.06      885.19    114.23 o 
  -3  15  10     1946.49     2117.37    153.94 o 
  -2  15  10      257.77      251.75     72.70 o 
  -1  15  10     1983.52     1900.53    223.67 o 
   0  15  10      175.15       95.30     93.44 o 
   1  15  10     1304.62     1161.20    113.66 o 
   2  15  10      800.27      787.85    135.28 o 
   3  15  10        8.12     -127.99    127.99 o 
  -6  16  10      883.14      800.60    179.18 o 
  -5  16  10        2.53      -56.35     61.90 o 
  -4  16  10      583.62      600.32    103.13 o 
  -3  16  10      192.05      407.71     89.27 o 
  -2  16  10       28.38      -29.25     57.87 o 
  -1  16  10       41.88       39.91     60.16 o 
   0  16  10      725.60      813.27    163.77 o 
   1  16  10      197.03      120.64    131.47 o 
   2  16  10     2334.06     1888.61    261.44 o 
   3  16  10       74.21       22.49    153.46 o 
  -5  17  10       29.18        6.77    118.42 o 
  -4  17  10        2.23       30.25     71.42 o 
  -3  17  10      262.84      265.42     82.35 o 
  -2  17  10      611.40      647.94    100.75 o 
  -1  17  10        1.52       10.06     95.68 o 
   0  17  10      281.16      272.62    122.89 o 
   1  17  10       41.07        1.86    100.90 o 
   2  17  10       21.66        2.11    148.24 o 
  -5  18  10       32.61      115.31    114.69 o 
  -4  18  10      343.85      418.03     94.76 o 
  -3  18  10      123.92       85.28     73.95 o 
  -2  18  10       23.09       75.05    104.63 o 
  -1  18  10       21.37      -32.56     97.92 o 
   0  18  10      735.03      756.86    154.21 o 
  -4  19  10     1118.74     1180.83    181.79 o 
  -2  19  10     1566.66     1699.11    229.38 o 
  -8   1  11      980.23     1010.50    134.51 o 
  -7   1  11       82.67      -45.03     79.28 o 
  -6   1  11      163.02      144.97     67.83 o 
  -5   1  11     1575.09     1680.71    148.55 o 
  -4   1  11      935.35      948.58    107.62 o 
  -3   1  11     3586.90     3587.27    184.95 o 
  -2   1  11     1549.24     1516.56     73.24 o 
  -1   1  11      530.11      517.26     40.86 o 
   0   1  11     1889.91     1915.89     68.21 o 
   1   1  11     1452.56     1475.41     72.75 o 
   2   1  11       95.01       91.58     40.57 o 
   3   1  11     2620.21     2633.45    127.54 o 
   4   1  11      132.24       27.87     60.83 o 
   5   1  11     2176.18     1983.79    289.27 o 
  -8   2  11      208.81      399.26    122.58 o 
  -7   2  11      147.08       74.93     73.04 o 
  -6   2  11      417.21      387.85     84.76 o 
  -5   2  11     1618.98     1615.35    188.31 o 
  -4   2  11     3207.46     3018.55    167.94 o 
  -3   2  11     1181.16     1300.90    156.55 o 
  -2   2  11      976.42     1012.78     56.67 o 
  -1   2  11     3054.19     3042.97    106.29 o 
   0   2  11     2324.35     2288.07     73.97 o 
   1   2  11     3090.62     2965.96    122.21 o 
   2   2  11     1053.38      899.90     72.84 o 
   3   2  11      399.53      436.88     70.22 o 
   4   2  11      109.75      -20.26     58.37 o 
   5   2  11       88.33       11.93    164.39 o 
  -8   3  11       62.01       20.82    102.20 o 
  -7   3  11        0.64      -61.10     61.10 o 
  -6   3  11       27.77       73.18     67.85 o 
  -5   3  11      153.73      151.15     66.42 o 
  -4   3  11     1245.80     1262.92    118.54 o 
  -3   3  11     2344.29     2392.27     94.70 o 
  -2   3  11     2747.94     2697.40     87.22 o 
  -1   3  11     1206.95     1346.94     68.59 o 
   0   3  11       34.87       48.65     31.52 o 
   1   3  11       41.81      100.71     37.82 o 
   2   3  11      984.77      939.34     87.20 o 
   3   3  11      735.72      685.56     82.22 o 
   4   3  11      761.23      597.65     86.30 o 
   5   3  11      476.34      105.99    171.97 o 
  -8   4  11       60.94       -0.29     72.78 o 
  -7   4  11      138.65      177.15     75.66 o 
  -6   4  11      831.84     1000.51    119.31 o 
  -5   4  11      541.88      482.19    136.56 o 
  -4   4  11     1093.05     1192.67     94.87 o 
  -3   4  11     1476.64     1527.27     82.69 o 
  -2   4  11     1532.59     1576.09    112.11 o 
  -1   4  11     2434.53     2496.44     87.77 o 
   0   4  11     2411.72     2376.09     91.85 o 
   1   4  11     1888.59     1801.05     79.39 o 
   2   4  11      246.68      282.19     48.83 o 
   3   4  11      211.37      107.36     86.22 o 
   4   4  11      152.38      212.26     69.72 o 
   5   4  11       65.43      -25.72    158.18 o 
  -7   5  11      539.91      643.68    107.86 o 
  -6   5  11      693.73      845.24    153.96 o 
  -5   5  11       31.23       72.96     49.77 o 
  -4   5  11     2887.75     2637.76    184.72 o 
  -3   5  11     2218.87     2210.08     97.48 o 
  -2   5  11     1024.92      996.43     73.21 o 
  -1   5  11     1803.47     1844.28     77.98 o 
   0   5  11        1.72       49.57     33.80 o 
   1   5  11       54.70       26.99     36.66 o 
   2   5  11     2392.57     2302.06    125.53 o 
   3   5  11        8.07        5.54     55.04 o 
   4   5  11     3146.69     3307.73    256.16 o 
  -7   6  11      119.10      141.06     76.75 o 
  -6   6  11        1.26       80.02    121.65 o 
  -5   6  11      146.16      111.45     52.62 o 
  -4   6  11       27.19       15.43     62.18 o 
  -3   6  11        0.30        5.31     35.71 o 
  -2   6  11      145.36      116.07     44.94 o 
  -1   6  11      251.83      298.25     45.84 o 
   0   6  11      694.62      745.68     85.39 o 
   1   6  11        1.61      -32.21     32.21 o 
   2   6  11       26.86      173.92     50.66 o 
   3   6  11        2.92      -37.98     52.18 o 
   4   6  11       23.62      227.82     90.27 o 
  -7   7  11      504.02      371.78    142.77 o 
  -6   7  11      317.36      468.23    102.51 o 
  -5   7  11       72.30      184.52     69.40 o 
  -4   7  11     2693.81     2594.13    104.93 o 
  -3   7  11      978.74     1073.41     76.27 o 
  -2   7  11     1200.90     1298.53     82.34 o 
  -1   7  11     1491.72     1611.27     98.14 o 
   0   7  11        3.78       86.52     40.86 o 
   1   7  11      157.55      164.41     52.75 o 
   2   7  11     1986.77     2013.57     99.97 o 
   3   7  11      296.56      303.07     70.30 o 
   4   7  11     1733.50     1684.36    203.47 o 
  -7   8  11      361.61      437.14    140.16 o 
  -6   8  11      572.39      660.67    105.19 o 
  -5   8  11     1708.92     1716.35    209.56 o 
  -4   8  11      993.59     1058.09     76.74 o 
  -3   8  11     2215.97     2065.96     98.42 o 
  -2   8  11     2440.47     2396.82    134.14 o 
  -1   8  11     1046.72     1143.60    109.44 o 
   0   8  11     4267.02     4383.72    149.53 o 
   1   8  11      893.98      992.75    164.61 o 
   2   8  11     1373.22     1305.71    117.17 o 
   3   8  11      336.30      284.34     85.72 o 
   4   8  11      262.14      281.50    119.59 o 
  -7   9  11       23.80        8.82    100.28 o 
  -6   9  11        0.62      -29.20     88.47 o 
  -5   9  11      277.74      317.16     77.79 o 
  -4   9  11      453.83      439.58     60.30 o 
  -3   9  11     1789.24     1903.02     97.06 o 
  -2   9  11     1388.28     1537.53     91.46 o 
  -1   9  11      536.25      536.46     66.91 o 
   0   9  11      402.99      473.36     78.79 o 
   1   9  11      417.17      516.60     80.12 o 
   2   9  11      187.01       98.78     82.53 o 
   3   9  11      865.85     1031.76    173.95 o 
   4   9  11      266.06      191.36    169.99 o 
  -7  10  11      147.01      239.45    135.19 o 
  -6  10  11       47.73       27.21    101.52 o 
  -5  10  11      947.36     1051.85    175.58 o 
  -4  10  11      297.45      327.57     63.35 o 
  -3  10  11      723.62      800.17     75.60 o 
  -2  10  11     1181.84     1447.05     97.28 o 
  -1  10  11      489.79      519.67     66.57 o 
   0  10  11     1430.18     1563.36     99.05 o 
   1  10  11      132.48      223.35     69.17 o 
   2  10  11      665.50      671.43     95.48 o 
   3  10  11       64.64      151.61     76.49 o 
  -6  11  11      275.20      294.24    122.02 o 
  -5  11  11      616.34      792.03    162.41 o 
  -4  11  11      303.33      296.64     75.53 o 
  -3  11  11     1703.52     1669.46     96.61 o 
  -2  11  11      858.92     1014.13     81.77 o 
  -1  11  11      233.49      173.04     67.47 o 
   0  11  11      619.06      718.40     76.36 o 
   1  11  11     1150.49     1229.15    108.33 o 
   2  11  11       43.46      -56.61     84.89 o 
   3  11  11     1516.52     1423.60    164.43 o 
  -6  12  11      289.64      207.76    122.89 o 
  -5  12  11        2.54      -41.01     91.95 o 
  -4  12  11      345.68      455.70    124.69 o 
  -3  12  11      723.55      893.67     93.90 o 
  -2  12  11      253.70      238.85     55.53 o 
  -1  12  11      317.74      397.90     64.62 o 
   0  12  11        0.25      -34.15     47.75 o 
   1  12  11      724.66      789.72    173.46 o 
   2  12  11       33.61      -67.94     67.94 o 
   3  12  11      207.60      312.64    168.49 o 
  -6  13  11       72.78      170.23    113.82 o 
  -5  13  11      692.07     1013.58    181.05 o 
  -4  13  11      442.07      463.90     93.59 o 
  -3  13  11      767.86      888.48    107.71 o 
  -2  13  11      534.03      478.02     89.53 o 
  -1  13  11      220.05      279.92     58.50 o 
   0  13  11      248.45      189.27     57.78 o 
   1  13  11      193.85      198.83     68.49 o 
   2  13  11       97.08      112.44     86.86 o 
   3  13  11      950.99      987.48    223.79 o 
  -6  14  11      482.15      398.75    141.16 o 
  -5  14  11      339.70      206.39    115.44 o 
  -4  14  11     1521.53     1512.75    165.20 o 
  -3  14  11     1051.03     1025.35    184.28 o 
  -2  14  11      903.67      973.30    112.28 o 
  -1  14  11     2606.77     2744.94    138.54 o 
   0  14  11      427.12      368.50     72.36 o 
   1  14  11     2056.36     1779.24    165.03 o 
   2  14  11      168.63      118.71     88.60 o 
   3  14  11      307.65      284.43    179.43 o 
  -5  15  11        0.24        3.35     67.88 o 
  -4  15  11      330.37      342.80    113.01 o 
  -3  15  11      772.82      944.18    115.27 o 
  -2  15  11      288.40      223.14     71.73 o 
  -1  15  11      362.23      506.95     95.31 o 
   0  15  11       50.74      113.38     83.23 o 
   1  15  11        1.73       31.90     84.94 o 
   2  15  11      754.66      624.65    195.58 o 
  -5  16  11       20.21       35.38     77.39 o 
  -4  16  11      780.60     1046.29    126.63 o 
  -3  16  11      140.38      227.48     80.58 o 
  -2  16  11        0.28       81.83     65.62 o 
  -1  16  11      335.29      328.91    126.50 o 
   0  16  11        8.58       61.14     94.93 o 
   1  16  11      888.46      743.56    207.64 o 
   2  16  11       25.05      186.26    162.65 o 
  -4  17  11      428.57      548.10    105.94 o 
  -3  17  11      273.38      403.79     95.70 o 
  -2  17  11      545.20      681.44    161.66 o 
  -1  17  11      226.82      325.93    127.74 o 
  -4  18  11      182.24      330.03    126.87 o 
  -8   0  12     1236.67     1290.30    217.08 o 
  -7   0  12        7.69      -70.58    100.77 o 
  -6   0  12     1741.61     1797.90    219.69 o 
  -5   0  12      146.11      188.50    101.64 o 
  -4   0  12      145.75      212.11    102.51 o 
  -3   0  12      993.92      957.17    167.63 o 
  -2   0  12      247.64      167.29    126.18 o 
  -1   0  12     2055.14     1933.04    104.23 o 
   0   0  12     4529.18     4767.26    216.17 o 
   1   0  12       95.76       89.43     57.26 o 
   2   0  12      685.23      676.77     88.91 o 
   3   0  12      450.62      525.17    114.06 o 
   4   0  12       54.15     -145.01    145.01 o 
  -8   1  12       21.13      192.58     87.33 o 
  -7   1  12       60.81      117.92     78.69 o 
  -6   1  12       75.52      145.77     72.53 o 
  -5   1  12      402.42      446.10     89.00 o 
  -4   1  12      885.58      859.56    112.60 o 
  -3   1  12      254.04      132.79     71.38 o 
  -2   1  12      627.95      624.75     53.04 o 
  -1   1  12     1025.49     1155.52     60.16 o 
   0   1  12      723.19     1004.23     95.94 o 
   1   1  12      269.53      206.53     44.85 o 
   2   1  12      277.63      289.92     50.78 o 
   3   1  12      310.15      240.16     67.91 o 
   4   1  12       64.47     -105.32    105.32 o 
  -8   2  12      513.73      820.85    178.31 o 
  -7   2  12       45.02       96.67     76.06 o 
  -6   2  12      957.56     1012.27    153.02 o 
  -5   2  12       28.19       85.46     60.99 o 
  -4   2  12       15.08      101.95     78.90 o 
  -3   2  12      724.25      742.28     82.19 o 
  -2   2  12     1283.02     1409.35     83.26 o 
  -1   2  12     1773.83     1875.24     71.32 o 
   0   2  12     1954.81     2168.84     93.09 o 
   1   2  12      587.83      644.71     58.42 o 
   2   2  12      315.80      294.09     49.79 o 
   3   2  12      128.97       75.59     64.69 o 
   4   2  12        0.49      -58.90    108.00 o 
  -7   3  12      257.40      162.64     79.95 o 
  -6   3  12      661.55      430.94     92.81 o 
  -5   3  12      880.99      949.75    246.16 o 
  -4   3  12     1600.33     1667.21    142.53 o 
  -3   3  12     1181.33     1167.37     97.59 o 
  -2   3  12     2791.97     2893.23    112.00 o 
  -1   3  12     3673.59     3919.63    116.62 o 
   0   3  12     2801.26     2976.99    133.27 o 
   1   3  12     1222.91     1322.77     77.54 o 
   2   3  12      372.86      283.54     50.73 o 
   3   3  12      524.65      537.02     80.14 o 
   4   3  12      255.84      283.95    313.50 o 
  -7   4  12      694.87      833.19    123.92 o 
  -6   4  12       17.83      120.05     71.16 o 
  -5   4  12     1110.83     1011.49    186.89 o 
  -4   4  12      181.48      237.57     66.48 o 
  -3   4  12      509.88      452.69     58.40 o 
  -2   4  12     1458.10     1467.26     87.58 o 
  -1   4  12     1705.72     1835.39     80.77 o 
   0   4  12     1157.14     1185.96     88.31 o 
   1   4  12     1042.82     1069.27     76.09 o 
   2   4  12        0.65      -38.59     38.59 o 
   3   4  12      203.78      215.80     65.52 o 
   4   4  12      838.32      793.68    155.26 o 
  -7   5  12        5.27      128.03    113.20 o 
  -6   5  12      272.58      331.26     85.67 o 
  -5   5  12       37.32       75.54     63.92 o 
  -4   5  12      158.29      213.59     62.25 o 
  -3   5  12      206.24      185.25     49.00 o 
  -2   5  12      318.81      301.48     54.73 o 
  -1   5  12       54.03      121.62     40.50 o 
   0   5  12      129.46       96.00     52.05 o 
   1   5  12      630.24      721.04     67.30 o 
   2   5  12       14.78       14.18     45.98 o 
   3   5  12       61.51       30.78     58.02 o 
   4   5  12        1.74      -87.85    161.91 o 
  -7   6  12     1466.71     1726.11    174.34 o 
  -6   6  12        9.45       25.03    115.44 o 
  -5   6  12      880.13      794.59    112.14 o 
  -4   6  12      524.56      437.62     75.05 o 
  -3   6  12       27.63        2.86     39.87 o 
  -2   6  12      694.61      633.17     68.69 o 
  -1   6  12     2056.24     2261.90    144.80 o 
   0   6  12     1370.03     1422.90    127.64 o 
   1   6  12     1389.16     1562.54    100.56 o 
   2   6  12       61.79       52.29     54.36 o 
   3   6  12      294.56      370.69     75.71 o 
   4   6  12     1196.32     1164.80    247.52 o 
  -7   7  12      138.07      193.22    121.53 o 
  -6   7  12      307.95      383.37     94.06 o 
  -5   7  12      717.32      850.32    152.78 o 
  -4   7  12      132.54      190.66     61.35 o 
  -3   7  12     1255.21     1297.64     85.13 o 
  -2   7  12      827.74      870.13     75.62 o 
  -1   7  12     1627.84     1749.31    121.04 o 
   0   7  12     1403.52     1639.25     96.36 o 
   1   7  12      261.04      287.07     61.74 o 
   2   7  12      412.46      439.01     72.34 o 
   3   7  12       38.51       62.68     62.13 o 
   4   7  12      344.08      390.92    175.70 o 
  -7   8  12      365.13      737.35    175.45 o 
  -6   8  12      134.01       50.08    102.02 o 
  -5   8  12      173.64      212.68     81.70 o 
  -4   8  12       47.44      159.73     73.54 o 
  -3   8  12       84.47      205.70     50.59 o 
  -2   8  12      957.74      950.40     80.19 o 
  -1   8  12     1419.85     1587.09    133.46 o 
   0   8  12     1051.58     1139.27    105.91 o 
   1   8  12      815.01      889.86    113.59 o 
   2   8  12       30.13       33.34     67.96 o 
   3   8  12        2.17      -19.23    100.20 o 
  -6   9  12      426.40      519.77    148.61 o 
  -5   9  12     1397.86     1277.87    131.52 o 
  -4   9  12      432.27      461.29     95.15 o 
  -3   9  12     2025.66     1929.28    103.18 o 
  -2   9  12      957.02     1088.22     83.98 o 
  -1   9  12     1408.23     1456.99     96.61 o 
   0   9  12     1405.62     1379.61    146.29 o 
   1   9  12      874.42      953.33    106.84 o 
   2   9  12     1016.43      931.33    111.92 o 
   3   9  12      131.57       69.86     98.92 o 
  -6  10  12      718.38      584.76    148.12 o 
  -5  10  12       31.79      134.32    100.65 o 
  -4  10  12       47.90      -17.76     63.93 o 
  -3  10  12      986.63      965.13     94.92 o 
  -2  10  12      433.24      524.79     67.57 o 
  -1  10  12      865.79      860.15     82.73 o 
   0  10  12     1426.64     1534.74    119.43 o 
   1  10  12        7.73      -51.02     54.79 o 
   2  10  12      520.01      640.86    118.83 o 
   3  10  12       99.88       27.46    159.18 o 
  -6  11  12       10.37       93.32    116.18 o 
  -5  11  12      135.31       46.10     98.04 o 
  -4  11  12       52.53       71.71     62.82 o 
  -3  11  12        0.68       -1.96     47.84 o 
  -2  11  12        6.61      -43.19     43.19 o 
  -1  11  12      297.92      321.79     63.86 o 
   0  11  12      193.42      186.68     66.11 o 
   1  11  12       85.84      116.09     67.93 o 
   2  11  12       35.13       10.25     67.12 o 
  -6  12  12      921.54     1163.31    205.77 o 
  -5  12  12       52.44      -41.25     95.68 o 
  -4  12  12       32.86        7.53     62.48 o 
  -3  12  12      440.99      563.84     79.94 o 
  -2  12  12      181.61      218.05     61.72 o 
  -1  12  12      705.17      684.27     78.07 o 
   0  12  12     1349.27     1405.41    127.25 o 
   1  12  12       70.00       62.33     64.36 o 
   2  12  12      259.39      176.70    172.10 o 
  -5  13  12      159.23       53.06    116.31 o 
  -4  13  12     1268.09     1272.57    128.39 o 
  -3  13  12      342.00      386.98     85.41 o 
  -2  13  12     1292.10     1278.88    107.06 o 
  -1  13  12      637.83      944.93     98.73 o 
   0  13  12      487.27      658.23    121.08 o 
   1  13  12     1165.25     1039.46    151.96 o 
   2  13  12       81.49     -141.28    141.28 o 
  -5  14  12        3.39       89.71    108.97 o 
  -4  14  12       11.75      126.16     73.75 o 
  -3  14  12      141.15      100.53     72.66 o 
  -2  14  12      255.55      389.46     90.83 o 
  -1  14  12      484.81      471.82     77.27 o 
   0  14  12      772.21     1025.77    104.31 o 
   1  14  12      314.75      357.37    166.63 o 
   2  14  12       10.50      218.57    165.02 o 
  -5  15  12      157.18       31.93    108.48 o 
  -4  15  12     1258.80     1107.92    155.26 o 
  -3  15  12       54.65       45.64     66.02 o 
  -2  15  12      719.74      727.57    102.30 o 
  -1  15  12      706.46      723.86    107.25 o 
   0  15  12      711.88      584.14    115.90 o 
   1  15  12      746.77      436.15    189.12 o 
  -4  16  12       65.46       86.68    103.45 o 
  -3  16  12       18.60       17.29     70.27 o 
  -2  16  12      560.31      744.52    123.82 o 
  -1  16  12      394.01      352.27    127.86 o 
   1  16  12      483.97      656.71    206.27 o 
  -3  17  12       51.12       98.79    110.59 o 
  -7   1  13       68.18       86.93     81.14 o 
  -6   1  13     1677.15     1740.37    159.92 o 
  -5   1  13       72.74      -29.99     66.47 o 
  -4   1  13     1435.30     1428.35    143.57 o 
  -3   1  13       16.10       14.87     55.75 o 
  -2   1  13      285.40      241.92     65.55 o 
  -1   1  13      317.30      294.11     54.73 o 
   0   1  13     1465.94     1570.34     97.18 o 
   1   1  13      433.98      425.84     71.75 o 
   2   1  13     1522.14     1481.24    109.74 o 
   3   1  13       62.19       57.85     64.75 o 
  -7   2  13      224.83      241.31     90.75 o 
  -6   2  13      218.68      416.81     96.22 o 
  -5   2  13      413.41      264.72     96.11 o 
  -4   2  13      890.17      952.64    125.34 o 
  -3   2  13     1019.14      935.21     95.80 o 
  -2   2  13     1498.87     1381.45    108.56 o 
  -1   2  13     1487.57     1500.48     88.88 o 
   0   2  13      936.01     1063.21     95.16 o 
   1   2  13      412.56      457.92     70.91 o 
   2   2  13      854.94      887.93     90.71 o 
   3   2  13      706.74      708.26     92.48 o 
  -7   3  13      179.69      268.18     98.35 o 
  -6   3  13      455.77      430.61     98.86 o 
  -5   3  13     1060.62     1235.78    138.18 o 
  -4   3  13      528.86      407.85     72.68 o 
  -3   3  13      201.91      247.46     65.84 o 
  -2   3  13       12.13       97.56     45.98 o 
  -1   3  13      159.96      175.95     62.09 o 
   0   3  13      519.20      618.61     70.28 o 
   1   3  13     1206.21     1266.72     96.74 o 
   2   3  13      732.54      761.64     88.32 o 
   3   3  13      537.23      582.04     92.13 o 
  -7   4  13      140.55       92.32     81.70 o 
  -6   4  13      268.80      196.72    170.79 o 
  -5   4  13      227.73      274.22     82.76 o 
  -4   4  13      297.06      151.00     72.25 o 
  -3   4  13      452.06      559.06     82.50 o 
  -2   4  13     1598.80     1662.79     94.87 o 
  -1   4  13      915.04      909.44    139.77 o 
   0   4  13     1134.94     1194.17     88.08 o 
   1   4  13      611.23      702.58     77.89 o 
   2   4  13      209.41      211.24     79.02 o 
   3   4  13      290.39      333.78    117.97 o 
  -7   5  13      982.22      874.32    185.33 o 
  -6   5  13        6.53       30.19     68.75 o 
  -5   5  13     2252.14     2405.37    172.74 o 
  -4   5  13       19.89      -10.37     64.44 o 
  -3   5  13      652.35      625.23     88.06 o 
  -2   5  13        0.08        0.82     45.45 o 
  -1   5  13      156.57      184.13     64.72 o 
   0   5  13      701.18      813.10     85.03 o 
   1   5  13     1255.66     1460.93    119.74 o 
   2   5  13      207.07      193.12     66.26 o 
   3   5  13     1463.94     1536.73    185.63 o 
  -6   6  13       48.98       97.68    103.07 o 
  -5   6  13       22.69      139.35     76.26 o 
  -4   6  13        6.16      -67.66     67.66 o 
  -3   6  13      167.45      256.64     70.12 o 
  -2   6  13        2.44        2.25     47.20 o 
  -1   6  13      384.59      536.15     81.40 o 
   0   6  13        6.50      -12.67     45.76 o 
   1   6  13       13.09       58.55     58.64 o 
   2   6  13       29.07      -39.95     52.30 o 
   3   6  13        5.90      198.48    115.77 o 
  -6   7  13        4.82      109.13     77.52 o 
  -5   7  13     1297.16     1624.70    154.91 o 
  -4   7  13       28.93       27.08     71.69 o 
  -3   7  13      780.56      905.41     99.56 o 
  -2   7  13        0.13       51.39     48.04 o 
  -1   7  13      192.33      238.16     59.52 o 
   0   7  13      576.48      452.24     84.57 o 
   1   7  13     1119.91     1151.00     95.28 o 
   2   7  13      176.78       75.70     58.75 o 
   3   7  13      860.72     1095.71    235.59 o 
  -6   8  13      522.50      720.58    169.36 o 
  -5   8  13      572.38      538.97    102.53 o 
  -4   8  13      292.56      379.83     96.99 o 
  -3   8  13     1120.01     1101.63     85.97 o 
  -2   8  13      790.83      718.05     76.15 o 
  -1   8  13     1685.36     1681.30    184.21 o 
   0   8  13      745.04      921.42    100.25 o 
   1   8  13     1089.28     1169.86    115.73 o 
   2   8  13      479.78      522.89     96.13 o 
   3   8  13      281.46      442.73    175.20 o 
  -6   9  13      490.80      702.19    166.88 o 
  -5   9  13      432.76      427.96    156.38 o 
  -4   9  13      609.03      550.58    105.66 o 
  -3   9  13        5.02       41.35     50.84 o 
  -2   9  13       31.22       40.62     51.14 o 
  -1   9  13      131.89      179.42     58.21 o 
   0   9  13      656.25      666.90     93.56 o 
   1   9  13      298.34      302.63    120.95 o 
   2   9  13      705.26     1176.69    160.85 o 
  -5  10  13      183.37      156.69    108.35 o 
  -4  10  13       39.64       76.88     69.68 o 
  -3  10  13      370.31      579.70     80.36 o 
  -2  10  13      235.50      217.79     63.65 o 
  -1  10  13     1376.25     1520.79    147.32 o 
   0  10  13      289.30      403.52    157.38 o 
   1  10  13      190.09      162.98     74.47 o 
   2  10  13      166.01      260.30    147.18 o 
  -5  11  13       16.57       83.38    109.84 o 
  -4  11  13      961.82      879.75    166.76 o 
  -3  11  13       26.17       38.07     55.17 o 
  -2  11  13      132.82       99.80     57.82 o 
  -1  11  13       86.78       44.29     55.05 o 
   0  11  13      687.88      777.42    103.93 o 
   1  11  13      191.76      118.32     92.51 o 
   2  11  13      922.67      914.80    141.94 o 
  -5  12  13       99.39      -21.87    103.26 o 
  -4  12  13      286.76      273.99    115.19 o 
  -3  12  13       23.96        1.86     60.17 o 
  -2  12  13      478.66      651.90    146.66 o 
  -1  12  13       16.08       66.29     65.42 o 
   0  12  13      289.39      232.71     73.60 o 
   1  12  13      179.24      340.62    207.51 o 
  -5  13  13        4.26       57.90    113.95 o 
  -4  13  13      521.14      527.60    151.84 o 
  -3  13  13       53.11      -29.49    103.01 o 
  -2  13  13       15.33      128.74     70.86 o 
  -1  13  13       52.17      126.97     67.19 o 
   0  13  13      377.53      503.66     88.33 o 
   1  13  13      397.76      605.14    199.81 o 
  -4  14  13      554.19      780.84    169.99 o 
  -3  14  13      134.86       58.16     73.19 o 
  -2  14  13     1323.01     1389.00    136.17 o 
  -1  14  13      590.06      717.21    107.69 o 
   0  14  13     1281.37     1556.96    256.84 o 
   1  14  13      288.15      395.27    185.39 o 
  -4  15  13       32.19      105.12    113.08 o 
  -3  15  13      164.27      139.60     79.47 o 
  -2  15  13        5.80      180.40     75.91 o 
  -1  15  13       99.58      167.00    100.28 o 
  -3  16  13       33.40      188.50    109.84 o 
  -2  16  13      383.90      410.18    127.12 o 
  -7   0  14      616.09      409.68    152.34 o 
  -6   0  14      369.58      397.63    136.06 o 
  -5   0  14        0.59      107.36    113.20 o 
  -4   0  14     1658.71     1767.21    233.36 o 
  -3   0  14      110.18      151.80    103.20 o 
  -2   0  14     1769.45     1515.21    225.28 o 
  -1   0  14       99.14      293.75    148.24 o 
   0   0  14        4.92      -58.16     68.36 o 
   1   0  14        1.40      -65.26     76.85 o 
   2   0  14      580.38      690.94    127.45 o 
  -7   1  14       41.88       60.14    118.92 o 
  -6   1  14       23.13       51.60     75.59 o 
  -5   1  14       40.37       34.38     70.70 o 
  -4   1  14      261.06      397.98    103.67 o 
  -3   1  14      393.49      393.67     77.26 o 
  -2   1  14      253.20      360.52     99.99 o 
  -1   1  14      210.76      234.07     68.35 o 
   0   1  14      212.51      184.39     58.03 o 
   1   1  14      260.24      182.01     60.48 o 
   2   1  14      314.09      341.28     72.25 o 
  -7   2  14      190.83      250.75    134.32 o 
  -6   2  14      245.47      256.78     94.17 o 
  -5   2  14       72.05      146.47     82.86 o 
  -4   2  14      814.77      755.14    119.30 o 
  -3   2  14      453.41      386.34     78.57 o 
  -2   2  14     1073.60     1359.95    156.28 o 
  -1   2  14      235.31      204.90     65.61 o 
   0   2  14       20.24       32.66     49.01 o 
   1   2  14       39.93      -22.24     51.57 o 
   2   2  14      393.99      459.85     80.77 o 
  -6   3  14       85.80      119.53     86.15 o 
  -5   3  14      195.65      142.60     81.51 o 
  -4   3  14      441.98      629.06    112.35 o 
  -3   3  14     1053.94     1174.65    111.48 o 
  -2   3  14     1437.00     1472.38    158.72 o 
  -1   3  14      996.35     1120.88    147.10 o 
   0   3  14     1061.65     1188.44    102.27 o 
   1   3  14      645.48      587.19    102.61 o 
   2   3  14      739.26      704.70     89.90 o 
  -6   4  14       12.49      111.95     81.04 o 
  -5   4  14      701.23      654.67    114.83 o 
  -4   4  14       69.66      100.94     81.74 o 
  -3   4  14     1184.25     1214.84    115.27 o 
  -2   4  14      572.39      773.36    125.57 o 
  -1   4  14      387.44      484.29    139.48 o 
   0   4  14       13.29       58.14     63.04 o 
   1   4  14       69.07       63.43     57.68 o 
   2   4  14      136.02       49.51     61.80 o 
  -6   5  14        0.20      -29.40     76.57 o 
  -5   5  14       98.85      239.52     87.55 o 
  -4   5  14        9.18      -67.01     67.01 o 
  -3   5  14      111.91      247.39     75.11 o 
  -2   5  14      365.70      474.51    109.90 o 
  -1   5  14       49.71       78.43     74.13 o 
   0   5  14      163.41      110.12     71.36 o 
   1   5  14        6.35       28.16     55.81 o 
   2   5  14      133.42       98.90     76.72 o 
  -6   6  14      282.61      451.24    111.03 o 
  -5   6  14      999.35      784.65    123.30 o 
  -4   6  14       19.13      -66.40     66.40 o 
  -3   6  14     1516.15     1692.78    166.04 o 
  -2   6  14      283.36      205.58     92.38 o 
  -1   6  14      315.26      350.42     76.58 o 
   0   6  14        0.07       -3.38     60.07 o 
   1   6  14       72.63      176.41     61.78 o 
   2   6  14       24.45        3.94    113.20 o 
  -6   7  14      208.19      446.09    150.73 o 
  -5   7  14       68.81       60.29     76.74 o 
  -4   7  14      173.65       68.91     77.42 o 
  -3   7  14      258.71      501.60    135.32 o 
  -2   7  14      453.78      450.48     78.94 o 
  -1   7  14      829.56     1034.90    105.05 o 
   0   7  14      316.48      273.91     98.07 o 
   1   7  14      574.50      607.97    162.54 o 
   2   7  14      116.21      273.74    167.63 o 
  -5   8  14      328.35      466.99    107.52 o 
  -4   8  14      318.33      213.91     88.91 o 
  -3   8  14      619.60      672.76    236.71 o 
  -2   8  14      319.54      404.04     79.28 o 
  -1   8  14      333.79      494.66     83.16 o 
   0   8  14        0.08      -29.78     59.34 o 
   1   8  14       63.09       72.82     95.48 o 
   2   8  14       68.92      281.32    152.34 o 
  -5   9  14      134.57      211.49    127.86 o 
  -4   9  14      345.69      317.10     94.76 o 
  -3   9  14      612.51      517.20    109.37 o 
  -2   9  14      945.38     1044.89    144.77 o 
  -1   9  14     1308.17     1490.91    132.19 o 
   0   9  14      231.24      238.48     74.05 o 
   1   9  14      605.45      757.45    139.08 o 
  -5  10  14        1.04      266.29    134.08 o 
  -4  10  14      715.62      608.77    111.55 o 
  -3  10  14       52.30       97.65     83.27 o 
  -2  10  14      855.53     1051.73    107.52 o 
  -1  10  14      183.66      277.23     75.27 o 
   0  10  14        0.08      -60.68     60.68 o 
   1  10  14        2.47       41.14    132.58 o 
  -4  11  14       18.44      208.38    117.55 o 
  -3  11  14       21.02       93.32     79.43 o 
  -2  11  14        2.55      148.40     64.99 o 
  -1  11  14      200.56      233.55     74.25 o 
   0  11  14       46.37       88.49     65.31 o 
   1  11  14       34.75      156.49    114.94 o 
  -4  12  14      628.04      706.29    167.50 o 
  -3  12  14      111.99      206.39    123.39 o 
  -2  12  14      569.89      740.48    121.32 o 
  -1  12  14       36.37      111.55     67.38 o 
   0  12  14       24.15      184.31    101.00 o 
  -4  13  14       91.26      202.04    128.98 o 
  -3  13  14      338.45      522.63    147.25 o 
  -2  13  14      751.76      816.94    112.76 o 
  -1  13  14      317.72      347.84    105.12 o 
   0  13  14      667.41      850.37    128.46 o 
  -3  14  14      217.22      472.93    141.90 o 
  -2  14  14      256.60      447.46    138.92 o 
  -1  14  14       26.71       47.96    104.50 o 
  -6   1  15        2.77      202.42    130.72 o 
  -5   1  15      386.69      405.84    107.42 o 
  -4   1  15      442.97      519.49    117.56 o 
  -3   1  15        6.00       63.52     79.09 o 
  -2   1  15     1204.34     1345.21    158.64 o 
  -1   1  15      270.88      306.01    106.59 o 
   0   1  15      529.39      678.02    136.18 o 
   1   1  15      358.27      418.68     78.32 o 
  -6   2  15       34.88      137.31    125.00 o 
  -5   2  15      122.10      122.31    101.89 o 
  -4   2  15      399.09      335.88    115.68 o 
  -3   2  15      764.19      878.05    136.60 o 
  -2   2  15      444.15      384.80    109.58 o 
  -1   2  15      383.85      529.87    118.91 o 
   0   2  15      628.92      675.59     97.24 o 
   1   2  15      474.01      505.37     82.16 o 
  -6   3  15       85.89      229.26    137.31 o 
  -5   3  15        1.45       70.81     79.75 o 
  -4   3  15       25.53       52.49     75.03 o 
  -3   3  15      128.97      292.38     97.25 o 
  -2   3  15      553.51      621.58    122.04 o 
  -1   3  15      733.58     1133.16    158.37 o 
   0   3  15      359.10      424.57     86.44 o 
   1   3  15      210.89      260.21     85.22 o 
  -6   4  15       22.98      185.89    129.35 o 
  -5   4  15      186.09      171.31     87.43 o 
  -4   4  15      141.73      200.44     96.96 o 
  -3   4  15      510.01      380.76    107.20 o 
  -2   4  15      410.51      688.53    255.17 o 
  -1   4  15      370.48      512.03    118.99 o 
   0   4  15      301.81      340.27    169.36 o 
   1   4  15      295.67      269.35    104.25 o 
  -5   5  15      196.78      244.09     91.25 o 
  -4   5  15      284.25      376.21    101.43 o 
  -3   5  15      676.17      780.11    131.39 o 
  -2   5  15      166.17      261.99    149.98 o 
  -1   5  15      831.19     1131.22    156.34 o 
   0   5  15      181.45      221.57     77.25 o 
   1   5  15      259.79      284.10    117.36 o 
  -5   6  15        1.70       53.54     80.03 o 
  -4   6  15       29.06       43.30     79.38 o 
  -3   6  15        0.18        6.14     77.78 o 
  -2   6  15       78.36       89.00     89.25 o 
  -1   6  15       80.95      173.44    101.12 o 
   0   6  15       84.65      105.04     72.90 o 
   1   6  15       36.48      -61.14    128.48 o 
  -5   7  15       41.89      203.54    136.44 o 
  -4   7  15       50.17       81.82    104.56 o 
  -3   7  15      674.63      659.97    126.81 o 
  -2   7  15       55.92      144.79    105.19 o 
  -1   7  15      655.66     1019.63    157.99 o 
   0   7  15      318.91      349.16     84.60 o 
  -5   8  15      119.22      178.93    138.30 o 
  -4   8  15      429.92      325.04    101.33 o 
  -3   8  15      290.17      462.44    117.28 o 
  -2   8  15      813.05     1142.04    155.87 o 
  -1   8  15      508.73      530.40     89.39 o 
   0   8  15      227.81      254.25     81.60 o 
  -4   9  15       27.93      215.28     94.41 o 
  -3   9  15       16.34       26.38    186.20 o 
  -2   9  15      418.68      489.16    112.33 o 
  -1   9  15      396.10      533.28     89.28 o 
   0   9  15      326.40      436.62    118.49 o 
  -3  10  15       80.35      178.09    110.78 o 
  -2  10  15      274.91      525.56    114.98 o 
  -1  10  15      110.26      263.77     78.11 o 
   0  10  15       57.55       55.67    116.55 o 
  -3  11  15       29.31       58.90    107.98 o 
  -2  11  15      797.20      885.96    135.33 o 
  -1  11  15       93.78      220.47     97.79 o 
  -4   0  16       16.25       20.88    107.98 o 
  -3   0  16      532.17      375.76    153.58 o 
  -2   0  16      209.29      200.68    145.88 o 
  -1   0  16        0.99       56.16    135.81 o 
  -4   1  16       71.92       46.81     86.32 o 
  -3   1  16      150.41      156.13     92.87 o 
  -2   1  16       57.25      150.99     93.26 o 
  -1   1  16       92.58       76.93     91.61 o 
  -4   2  16       46.38      117.24     87.17 o 
  -3   2  16      250.49      379.17    108.22 o 
  -2   2  16       47.33       37.76     91.01 o 
  -1   2  16       47.25       78.06    129.48 o 
  -5   3  16       89.41      245.91    145.26 o 
  -4   3  16      178.01      309.82    100.96 o 
  -3   3  16      378.62      538.42    131.78 o 
  -2   3  16      229.31      275.44    108.17 o 
  -1   3  16      419.12      382.75    113.59 o 
  -4   4  16      610.05      591.35    178.31 o 
  -3   4  16        1.75       52.45     86.55 o 
  -2   4  16       10.87      105.38     92.89 o 
  -1   4  16      246.70      350.92    272.19 o 
  -4   5  16       18.26      252.00    151.97 o 
  -3   5  16       38.94       65.50    104.75 o 
  -2   5  16        3.51       79.55     90.51 o 
  -1   5  16       50.64      -74.06    123.76 o 
  -4   6  16      876.71      965.62    214.35 o 
  -3   6  16       66.26      101.52    146.75 o 
  -2   6  16       65.04      246.29     99.42 o 
  -1   6  16      179.59      231.99    158.93 o 
  -3   7  16       47.34      240.44    149.73 o 
  -2   7  16      304.78      600.17    190.12 o 
  -3   8  16        5.20      306.92    157.06 o 
  -2   8  16        2.46       67.85    139.29 o 
                                                 
